# Supplementary material for: Familial Patterns of Oral–Gut Dysbiosis and Systemic Markers in Periodontitis
Source: J Clin Periodontol. 2025 Oct 9;53(2):222–31. doi: 10.1111/jcpe.70047 (PMC12803660; doi:10.1111/jcpe.70047)
Supplement: Supplementary file 3 — Table S1: PERMANOVA and pairwise test results among different groups. [file JCPE-53-222-s004.xlsx]

## Sheet: Test Results
Appendix Table. PERMANOVA and Pairwise Test Results Among Different Groups
Pairwise Permdisp Results for Aitchison Metric in Saliva
Comparison	p-value	q-value	Permutations
Parent_Perio vs Parent_Control	0.084	0.488	999
Children_Perio vs Children_Control	0.912	0.912	999
Parent_Perio vs Children_Perio	0.229	0.488	999
Parent_Control vs Children_Control	0.355	0.505	999
Pairwise Permdisp Results for Aitchison Metric in Stool
Comparison	p-value	q-value	Permutations
Parent_Perio vs Parent_Control	0.736	0.883	999
Children_Perio vs Children_Control	0.976	0.976	999
Parent_Perio vs Children_Perio	0.405	0.883	999
Parent_Control vs Children_Control	0.616	0.883	999
Pairwise PERMANOVA Results for Weighted Unifrac in Saliva
Comparison	p-value	q-value	Permutations
Parent_Perio vs Parent_Control	0.002	0.003	999
Children_Perio vs Children_Control	0.001	0.002	999
Parent_Perio vs Children_Perio	0.012	0.014	999
Parent_Control vs Children_Control	0.757	0.757	999
Pairwise Permdisp Results for Weighted Unifrac in Saliva
Comparison	p-value	q-value	Permutations
Parent_Perio vs Parent_Control	0.258	0.487	999
Children_Perio vs Children_Control	0.302	0.487	999
Parent_Perio vs Children_Perio	0.231	0.487	999
Parent_Control vs Children_Control	0.325	0.487	999
Pairwise Permdisp Results for Weighted Unifrac in Stool
Comparison	p-value	q-value	Permutations
Parent_Perio vs Parent_Control	0.406	0.609	999
Children_Perio vs Children_Control	0.266	0.609	999
Parent_Perio vs Children_Perio	0.951	0.951	999
Parent_Control vs Children_Control	0.839	0.951	999

## Sheet: Relative Abundance per Group
RELATIVE ABUNDANCE PER GROUP
	SALIVA				STOOL
Feature	Parent control	Parent Perio	Child Control	Child Perio	Parent Control	Parent Perio	Child Control	Child Control
d__Bacteria;p__Firmicutes_A;c__Clostridia_258483;o__Oscillospirales;f__Acutalibacteraceae;g__Ruminococcus_E;s__Ruminococcus_E sp003438075	0	0	0	0	0.00385468	0.0160087	0.0205697	0.00918929
d__Bacteria;p__Firmicutes_A;c__Clostridia_258483;o__Peptostreptococcales;f__Anaerovoracaceae;g__;s__	7.20357e-06	0	0	0	0.000648705	0.000363945	0.000457753	0.000628267
d__Bacteria;p__Bacteroidota;c__Bacteroidia;o__Bacteroidales;f__Bacteroidaceae;g__Phocaeicola_A_858004;s__Phocaeicola_A_858004 vulgatus	0	0.000747223	0	2.89352e-05	0.0204109	0.00847888	0.0244575	0.009604
d__Bacteria;p__Bacteroidota;c__Bacteroidia;o__Bacteroidales;f__Bacteroidaceae;g__Prevotella;s__Prevotella copri	0	0.00106371	0	0	0.0313428	0.0247886	0.0130541	0.0203041
d__Bacteria;p__Firmicutes_A;c__Clostridia_258483;o__Oscillospirales;f__Oscillospiraceae_88309;g__Faecousia;s__	0	0	0	0	0.00128867	0.00059063	0.00109246	0.000180005
d__Bacteria;p__Firmicutes_C;c__Negativicutes;o__Selenomonadales;f__Selenomonadaceae_42771;g__Centipeda;s__Centipeda periodontii	0.00299691	0.00171713	0.00334285	0.00130958	0	0	0	0
d__Bacteria;p__Firmicutes_A;c__Clostridia_258483;o__Christensenellales;f__Borkfalkiaceae;g__Borkfalkia;s__	0	0	0	0	0	8.25559e-06	0	1.67813e-05
d__Bacteria;p__Bacteroidota;c__Bacteroidia;o__Bacteroidales;f__Bacteroidaceae;g__Prevotella;s__Prevotella jejuni	0.00463929	0	0.00614711	0.00152998	0	0	0	0
d__Bacteria;p__Actinobacteriota;c__Actinomycetia;o__Actinomycetales;f__Actinomycetaceae;g__Actinomyces;s__Actinomyces johnsonii	7.20659e-05	0	0	0	0	0	0	0
d__Bacteria;p__Firmicutes_D;c__Bacilli;o__RF39;f__UBA660;g__UBA6448;s__UBA6448 sp012799635	0	0	0	0	2.85063e-05	6.51811e-05	0	0.000125486
d__Bacteria;p__Bacteroidota;c__Bacteroidia;o__Bacteroidales;f__Rikenellaceae;g__Alistipes_A_871400;s__Alistipes_A_871400 shahii	0	0	0	0	0.00115813	0.000545231	0.00206834	0.000753584
d__Bacteria;p__Firmicutes_D;c__Bacilli;o__Lactobacillales;f__Streptococcaceae;g__Streptococcus;s__Streptococcus thermophilus	0	0	0	0	9.69697e-05	0	0.000150238	0
d__Bacteria;p__Firmicutes_D;c__Bacilli;o__Erysipelotrichales;f__Erysipelotrichaceae;g__Holdemanella;s__Holdemanella biformis	0	0.000528076	0	0	0.0169721	0.019036	0.00768125	0.0129538
d__Bacteria;p__Firmicutes_A;c__Clostridia_258483;o__Oscillospirales;f__Ruminococcaceae;g__Faecalibacterium;s__Faecalibacterium prausnitzii_C_71358	0	0.00270128	0	1.80845e-05	0.07501	0.0436111	0.0714816	0.0462765
d__Bacteria;p__Proteobacteria;c__Gammaproteobacteria;o__Enterobacterales_A_737866;f__Pasteurellaceae;g__Haemophilus_A;s__Haemophilus_A paraphrohaemolyticus	0.000337686	0.000124675	0.00149485	0.000410598	0	0	0	0
d__Bacteria;p__Firmicutes_D;c__Bacilli;o__Lactobacillales;f__Streptococcaceae;g__Streptococcus;s__Streptococcus anginosus	0.000809562	0.00493912	0.000259074	0.000746965	0	0	0	0.000151036
d__Bacteria;p__Firmicutes_A;c__Clostridia_258483;o__Oscillospirales;f__Acutalibacteraceae;g__UBA1417;s__UBA1417 sp003531055	0	0.000180752	0	0	0.00186286	0.00316848	0.0017774	0.00312323
d__Bacteria;p__Bacteroidota;c__Bacteroidia;o__Bacteroidales;f__Rikenellaceae;g__Alistipes_A_871400;s__Alistipes_A_871400 putredinis	0	0.000170593	0	0	0.00444734	0.001861	0.00467545	0.00222666
d__Bacteria;p__Firmicutes_C;c__Negativicutes;o__Selenomonadales;f__Selenomonadaceae_42771;g__Centipeda;s__Selenomonas dianae	0	0.00022849	0	0	0	0	0	0
d__Bacteria;p__Firmicutes_C;c__Negativicutes;o__Veillonellales;f__Dialisteraceae;g__Allisonella;s__Allisonella histaminiformans	0	0	0	0	0.000136306	0.000158261	0.000171967	0.000111533
d__Bacteria;p__Bacteroidota;c__Bacteroidia;o__Bacteroidales;f__Bacteroidaceae;g__Alloprevotella;s__Alloprevotella rava	0.000125628	0.000230275	0.000459661	0	0	0	0	0
d__Bacteria;p__Firmicutes_A;c__Clostridia_258483;o__Oscillospirales;f__Ruminococcaceae;g__UBA1394;s__UBA1394 sp900066845	0	0	0	0	0.00331385	0.000385671	0.00188999	0.00138058
d__Bacteria;p__Bacteroidota;c__Bacteroidia;o__Bacteroidales;f__Bacteroidaceae;g__Bacteroides_H;s__	0	0	0	0	0.000379427	0.00131419	0.000352204	0.000181758
d__Bacteria;p__Bacteroidota;c__Bacteroidia;o__Bacteroidales;f__Bacteroidaceae;g__Phocaeicola_A_858004;s__Phocaeicola_A_858004 coprocola	0	0	0	0	0.00056081	0.000301149	0.00211137	0.000235459
d__Bacteria;p__Bacteroidota;c__Bacteroidia;o__Bacteroidales;f__Barnesiellaceae;g__Barnesiella;s__Barnesiella intestinihominis	0	0.000219738	0	0	0.00254653	0.00066193	0.00121612	0.00100267
d__Bacteria;p__Bacteroidota;c__Bacteroidia;o__Bacteroidales;f__Bacteroidaceae;g__Prevotella;s__Prevotella melaninogenica	0.0382569	0.00616555	0.0319909	0.019977	0	0	0	0
d__Bacteria;p__Firmicutes_A;c__Clostridia_258483;o__Lachnospirales;f__Lachnospiraceae;g__Agathobacter_164117;s__Agathobacter rectalis	0	0.00362766	0	0	0.0297574	0.0285331	0.0474201	0.0357203
d__Bacteria;p__Bacteroidota;c__Bacteroidia;o__Bacteroidales;f__Bacteroidaceae;g__Prevotella;s__Prevotella intermedia	4.1876e-05	0.000258164	0	0	0	0	0	0
d__Bacteria;p__Firmicutes_A;c__Clostridia_258483;o__Christensenellales;f__;g__;s__	0	2.53988e-05	0	0	4.90935e-05	0.00015588	0.000143434	0.000201003
d__Bacteria;p__Bacteroidota;c__Bacteroidia;o__Bacteroidales;f__Marinifilaceae;g__Odoribacter_865974;s__Odoribacter massiliensis	0	0	0	0	0.0025038	8.44206e-05	0.000203716	0
d__Bacteria;p__Firmicutes_A;c__Clostridia_258483;o__Lachnospirales;f__Lachnospiraceae;g__Johnsonella;s__	0.000436621	0.00048618	0.000954767	0.000206149	0	0	0	0
d__Bacteria;p__Bacteroidota;c__Bacteroidia;o__Bacteroidales;f__Bacteroidaceae;g__Prevotella;s__Prevotella oris	0.000846976	0.000555386	0.000231386	5.35619e-05	0	0	0	0
d__Bacteria;p__Firmicutes_A;c__Clostridia_258483;o__Oscillospirales;f__Oscillospiraceae_88309;g__Faecousia;s__Faecousia sp000434635	0	0.00048708	0	0	0.00655674	0.00655952	0.00435853	0.00789685
d__Bacteria;p__Firmicutes_A;c__Clostridia_258483;o__Oscillospirales;f__Oscillospiraceae_88309;g__Vescimonas;s__	0	0	0	0	0.00709983	0.00761317	0.00978029	0.00758782
d__Bacteria;p__Firmicutes_A;c__Clostridia_258483;o__Oscillospirales;f__Acutalibacteraceae;g__;s__	0	0	0	0	0.00194761	0.000110188	0.0100127	0.00168635
d__Bacteria;p__Firmicutes_A;c__Clostridia_258483;o__Oscillospirales;f__Ruminococcaceae;g__Ruminococcus_C_58660;s__	0	0	0	0	0.00311569	0.00263071	0.00347705	0.00160547
d__Bacteria;p__Bacteroidota;c__Bacteroidia;o__Bacteroidales;f__Tannerellaceae;g__Parabacteroides_B_862066;s__Parabacteroides_B_862066 distasonis	0	0.000123457	0	0	0.00359855	0.000481292	0.00328663	0.000873248
d__Bacteria;p__Bacteroidota;c__Bacteroidia;o__Bacteroidales;f__Rikenellaceae;g__Alistipes_A_871400;s__Alistipes_A_871400 communis	0	0	0	0	0.000315615	0.000209192	0.000584651	0.00011356
d__Bacteria;p__Firmicutes_A;c__Clostridia_258483;o__UBA1381;f__UBA1381;g__CAG-41;s__CAG-41 sp001941225	0	0.000130188	0	0	0.00327088	0.00363019	0.00428303	0.00449611
d__Bacteria;p__Firmicutes_A;c__Clostridia_258483;o__Oscillospirales;f__Acutalibacteraceae;g__CAG-488;s__CAG-488 sp002449395	0	0.000157831	0	0	0.000826166	0.00189737	5.89669e-05	0.00198871
d__Bacteria;p__Firmicutes_D;c__Bacilli;o__RF39;f__UBA660;g__CAG-302;s__	0	0	0	0	0	0.000129603	0	0.000129179
d__Bacteria;p__Firmicutes_A;c__Clostridia_258483;o__TANB77;f__CAG-508;g__CAG-273;s__	0	0.000258958	0	0	0.00212765	0.00250837	0.00017104	0.000388208
d__Bacteria;p__Bacteroidota;c__Bacteroidia;o__Flavobacteriales_877923;f__Flavobacteriaceae;g__Capnocytophaga_820688;s__Capnocytophaga ochracea	0.000157026	0.000502334	3.38776e-05	4.12489e-05	0	0	0	0
d__Bacteria;p__Bacteroidota;c__Bacteroidia;o__Bacteroidales;f__Bacteroidaceae;g__Prevotella;s__Prevotella nanceiensis	0.00168894	0.000272131	0.00223472	0.00152906	0	0	0	0
d__Bacteria;p__Bacteroidota;c__Bacteroidia;o__Bacteroidales;f__Porphyromonadaceae;g__Porphyromonas_A_859424;s__Porphyromonas_A_859424 uenonis	0	4.20787e-05	0	0	0	2.31328e-05	0	5.04905e-05
d__Bacteria;p__Firmicutes_A;c__Clostridia_258483;o__Lachnospirales;f__Lachnospiraceae;g__Coprococcus_A_121497;s__Coprococcus_A_121497 sp000154245	0	3.55583e-05	0	0	0.00312359	0.00451897	0.00055927	9.86972e-05
d__Bacteria;p__Firmicutes_A;c__Clostridia_258483;o__Lachnospirales;f__Lachnospiraceae;g__Mediterraneibacter_A_155507;s__Mediterraneibacter_A_155507 lactaris	0	0.000164921	0	0	0.0044855	0.00041954	0.00394506	0.0038609
d__Bacteria;p__Firmicutes_A;c__Clostridia_258483;o__Oscillospirales;f__CAG-272;g__RUG13077;s__RUG13077 sp902785485	0	0	0	0	0	1.53492e-05	0	3.62384e-05
d__Bacteria;p__Firmicutes_A;c__Clostridia_258483;o__TANB77;f__CAG-508;g__CAG-269;s__CAG-269 sp000431335	0	0	0	0	0.00415284	0.00648249	0.000985136	0.00157172
d__Bacteria;p__Fusobacteriota;c__Fusobacteriia;o__Fusobacteriales_993777;f__Leptotrichiaceae;g__Leptotrichia_A_993758;s__	0.0194457	0.00519697	0.0254923	0.00341325	0	0	0	0
d__Bacteria;p__Firmicutes_C;c__Negativicutes;o__Selenomonadales;f__Selenomonadaceae_42771;g__Centipeda;s__Centipeda artemidis	9.56659e-05	7.02062e-05	5.9147e-05	0	0	0	0	0
d__Bacteria;p__Firmicutes_A;c__Clostridia_258483;o__Oscillospirales;f__CAG-272;g__RUG13077;s__	0	0	0	0	0.000342544	0.000343488	4.84073e-05	0.00068906
d__Bacteria;p__Actinobacteriota;c__Actinomycetia;o__Actinomycetales;f__Bifidobacteriaceae;g__Parascardovia;s__Parascardovia denticolens	0	0.00211007	0	3.02928e-05	0	0	0	0
d__Bacteria;p__Fusobacteriota;c__Fusobacteriia;o__Fusobacteriales_993521;f__Fusobacteriaceae_993521;g__Fusobacterium_C;s__	0.00164617	0.00716813	0.000892698	0.000178596	0	0	0	0
d__Bacteria;p__Firmicutes_A;c__Clostridia_258483;o__Lachnospirales;f__Lachnospiraceae;g__Frisingicoccus;s__Frisingicoccus caecimuris	0	0	0	0	0.00052238	0	0.000590439	0
d__Bacteria;p__Proteobacteria;c__Gammaproteobacteria;o__Burkholderiales_595427;f__Burkholderiaceae_A_595427;g__Duodenibacillus;s__Duodenibacillus massiliensis	0	0	0	0	0	2.18628e-05	2.26398e-05	5.0123e-05
d__Bacteria;p__Bacteroidota;c__Bacteroidia;o__Flavobacteriales_877923;f__Flavobacteriaceae;g__Capnocytophaga_820688;s__Capnocytophaga sputigena	0.000711956	0.000308328	0.000678867	0.000643069	0	0	0	0
d__Bacteria;p__Actinobacteriota;c__Actinomycetia;o__Actinomycetales;f__Actinomycetaceae;g__Actinomyces;s__Actinomyces viscosus	0.000323872	0.0011543	0	0.00067878	0	0	0	0
d__Bacteria;p__Bacteroidota;c__Bacteroidia;o__Bacteroidales;f__UBA932;g__Cryptobacteroides;s__Cryptobacteroides sp900544195	0	0	0	0	0	0.000852246	0.000289276	0.000987655
d__Bacteria;p__Firmicutes_D;c__Bacilli;o__RF39;f__UBA660;g__CAG-1000;s__CAG-1000 sp902764145	0	0	0	0	0	7.52769e-05	1.62973e-05	0
d__Bacteria;p__Firmicutes_A;c__Clostridia_258483;o__Lachnospirales;f__Lachnospiraceae;g__Anaerostipes;s__Anaerostipes hadrus	0	0.00465251	0	0	0.0229181	0.0119798	0.0329117	0.0222232
d__Bacteria;p__Firmicutes_A;c__Clostridia_258483;o__Lachnospirales;f__Lachnospiraceae;g__Copromonas;s__Copromonas sp000435795	0	0	0	0	0.000627741	4.2961e-05	0.000155149	0.000143415
d__Bacteria;p__Bacteroidota;c__Bacteroidia;o__Bacteroidales;f__Rikenellaceae;g__Alistipes_A_871400;s__Alistipes_A_871400 finegoldii	0	0	0	0	0.000478793	0	0.000758051	0.00025
d__Bacteria;p__Fusobacteriota;c__Fusobacteriia;o__Fusobacteriales_993777;f__Leptotrichiaceae;g__Leptotrichia_A_993758;s__Leptotrichia_A_993758 trevisanii	0	0	8.49905e-05	4.62784e-05	0	0	0	0
d__Bacteria;p__Firmicutes_A;c__Clostridia_258483;o__Lachnospirales;f__Lachnospiraceae;g__Ventrimonas;s__Ventrimonas sp003481825	0	0	0	0	0.00072771	0	9.45602e-05	0
d__Bacteria;p__Firmicutes_A;c__Clostridia_258483;o__Oscillospirales;f__Acutalibacteraceae;g__Ruminococcus_E;s__Ruminococcus_E sp900314705	0	0	0	0	0	0.00798474	0.00455437	0.000862541
d__Bacteria;p__Firmicutes_D;c__Bacilli;o__Lactobacillales;f__Aerococcaceae;g__Granulicatella;s__	0.0212577	0.0187989	0.0232137	0.0439651	0	0	0	2.15455e-05
d__Bacteria;p__Firmicutes_D;c__Bacilli;o__Lactobacillales;f__Streptococcaceae;g__Streptococcus;s__Streptococcus sinensis	0	0.000542312	0	8.01505e-05	0	0	0	0
d__Bacteria;p__Firmicutes_A;c__Clostridia_258483;o__Oscillospirales;f__Acutalibacteraceae;g__Eubacterium_R;s__	0	0	0	0	0	0.00071311	0	0.000621963
d__Bacteria;p__Firmicutes_A;c__Clostridia_258483;o__Acetivibrionales;f__DSM-8532;g__;s__	0	0	0	0	0.000232801	4.35091e-05	0	0
d__Bacteria;p__Firmicutes_A;c__Clostridia_258483;o__Oscillospirales;f__Oscillospiraceae_88309;g__ER4;s__ER4 sp000765235	0	0.000440895	0	0	0.00373047	0.00401969	0.00157657	0.0030758
d__Bacteria;p__Bacteroidota;c__Bacteroidia;o__Bacteroidales;f__Bacteroidaceae;g__Prevotella;s__Prevotella micans	4.8646e-05	0.000166973	0	0	0	0	0	0
d__Bacteria;p__Firmicutes_A;c__Clostridia_258483;o__Christensenellales;f__CAG-74;g__;s__	0	0	0	0	0.000817231	0.00234617	0.000788386	0.00144059
d__Bacteria;p__Firmicutes_A;c__Clostridia_258483;o__Lachnospirales;f__Lachnospiraceae;g__Blautia_A_141781;s__	0	0.000844564	0	0	0.0180636	0.0226329	0.0142179	0.0234013
d__Bacteria;p__Actinobacteriota;c__Actinomycetia;o__Actinomycetales;f__Actinomycetaceae;g__Pauljensenia;s__	0.0390434	0.0333179	0.0398131	0.0491843	0	9.20238e-05	0.000138152	9.26508e-05
d__Bacteria;p__Firmicutes_A;c__Clostridia_258483;o__Oscillospirales;f__Ruminococcaceae;g__Anaerotruncus;s__	0	0	0	0	0.000165619	1.21899e-05	6.65283e-05	2.02396e-05
d__Bacteria;p__Firmicutes_A;c__Clostridia_258483;o__Lachnospirales;f__Lachnospiraceae;g__Coprococcus_A_187866;s__Coprococcus_A_187866 catus	0	0.000464517	0	0	0.00330216	0.00318049	0.00183751	0.0038268
d__Bacteria;p__Actinobacteriota;c__Actinomycetia;o__Actinomycetales;f__Micrococcaceae;g__Rothia;s__Rothia sp001808955	0.0546917	0.0464261	0.0563776	0.0712771	6.64753e-05	0	0	0
d__Bacteria;p__Firmicutes_A;c__Clostridia_258483;o__Clostridiales;f__Clostridiaceae_222000;g__Clostridium_T;s__Clostridium_T isatidis	0	0	0	0	0	0	0.000313184	0.000293275
d__Bacteria;p__Firmicutes_A;c__Clostridia_258483;o__Oscillospirales;f__Oscillospiraceae_88309;g__;s__	0	0	0	0	0.000663	0.000235284	0.000829499	0.00027259
d__Bacteria;p__Firmicutes_A;c__Clostridia_258483;o__Oscillospirales;f__Butyricicoccaceae;g__;s__	0	0	0	0	9.55697e-05	0.00021593	0	0
d__Bacteria;p__Actinobacteriota;c__Coriobacteriia;o__Coriobacteriales;f__Atopobiaceae;g__Tractidigestivibacter;s__Tractidigestivibacter sp000752675	0	0	0	0	0.000235484	0.00187027	0.000654856	0.000182786
d__Bacteria;p__Actinobacteriota;c__Coriobacteriia;o__Coriobacteriales;f__Eggerthellaceae;g__Adlercreutzia_404257;s__Adlercreutzia equolifaciens	0	0	0	0	0.00133047	0.000439109	0.000611019	0.000115096
d__Bacteria;p__Firmicutes_A;c__Clostridia_258483;o__Lachnospirales;f__Lachnospiraceae;g__Blautia_A_141781;s__Blautia_A_141781 wexlerae	0	0.00344371	0	0	0.0402152	0.032572	0.0500059	0.0518953
d__Bacteria;p__Firmicutes_A;c__Clostridia_258483;o__Lachnospirales;f__Lachnospiraceae;g__Blautia_A_141780;s__Blautia_A_141780 sp001304935	0	0	0	0	0.000113459	0	0.000580207	0.000133561
d__Bacteria;p__Bacteroidota;c__Bacteroidia;o__Bacteroidales;f__Bacteroidaceae;g__Bacteroides_H;s__Bacteroides_H caccae	0	0	0	0	0.00224382	0.0027232	0.00171459	0.00234575
d__Bacteria;p__Firmicutes_A;c__Clostridia_258483;o__Oscillospirales;f__Ruminococcaceae;g__Gemmiger_A_73129;s__	0	0.00088048	0	0	0.0155525	0.0135644	0.00994865	0.0124722
d__Bacteria;p__Firmicutes_A;c__Clostridia_258483;o__Lachnospirales;f__Lachnospiraceae;g__Limivivens;s__Limivivens sp900066135	0	7.61963e-05	0	0	0.00104888	0.00123493	0.000674966	0.000865532
d__Bacteria;p__Firmicutes_A;c__Clostridia_258483;o__Oscillospirales;f__Acutalibacteraceae;g__UMGS1071;s__UMGS1071 sp900548305	0	0	0	0	0.000165305	0.000123944	0.000444934	0.000188885
d__Bacteria;p__Firmicutes_A;c__Clostridia_258483;o__Clostridiales;f__Clostridiaceae_222000;g__Clostridium_T;s__Clostridium_T saudiense	0	0	0	0	0.00949908	0.0127901	0.0149769	0.0113195
d__Bacteria;p__Bacteroidota;c__Bacteroidia;o__Bacteroidales;f__Bacteroidaceae;g__Prevotella;s__Prevotella buccae	0	0	0	0	0.000358382	9.64519e-05	0.000141521	0
d__Bacteria;p__Proteobacteria;c__Gammaproteobacteria;o__Enterobacterales_A_737866;f__Succinivibrionaceae;g__Succinivibrio;s__Succinivibrio sp000431835	0	5.84795e-05	0	7.20254e-06	0.000598032	0.00658295	0.000613004	0
d__Bacteria;p__Firmicutes_A;c__Clostridia_258483;o__TANB77;f__CAG-508;g__;s__	0	0	0	0	0.00285844	0.0165593	0.000597344	0.00257114
d__Bacteria;p__Bacteroidota;c__Bacteroidia;o__Flavobacteriales_877923;f__Flavobacteriaceae;g__Capnocytophaga_820688;s__Capnocytophaga leadbetteri	0.000647904	0.000592638	0.000686606	0.000452073	0	0	0	0
d__Bacteria;p__Firmicutes_C;c__Negativicutes;o__Veillonellales;f__Veillonellaceae;g__Veillonella_A;s__Veillonella_A parvula	0.000104452	0.000174398	0	0	0	0	0	0
d__Bacteria;p__Firmicutes_C;c__Negativicutes;o__Veillonellales;f__Veillonellaceae;g__Veillonella_A;s__Veillonella_A atypica	0.0175058	0.0099027	0.0210811	0.00533373	0.000464832	0	7.75821e-05	0
d__Bacteria;p__Patescibacteria;c__Saccharimonadia;o__Saccharimonadales;f__Saccharimonadaceae;g__Saccharimonas;s__Saccharimonas aalborgensis	0.000596122	0.00149587	0.000234074	0.000370664	0	0	0	0
d__Bacteria;p__Bacteroidota;c__Bacteroidia;o__Bacteroidales;f__Marinifilaceae;g__Odoribacter_865974;s__Odoribacter splanchnicus	0	7.79727e-05	0	0	0.000879868	0.000363452	0.000682452	0.000333139
d__Bacteria;p__Bacteroidota;c__Bacteroidia;o__Bacteroidales;f__Bacteroidaceae;g__Bacteroides_H;s__Bacteroides_H stercoris	0	0.000137153	0	7.2338e-06	0.00580579	0.00231969	0.00565883	0.00177454
d__Bacteria;p__Bacteroidota;c__Bacteroidia;o__Bacteroidales;f__Bacteroidaceae;g__Bacteroides_H;s__Bacteroides_H intestinalis	0	0	0	0	4.47984e-05	8.56234e-05	0.00156915	0
d__Bacteria;p__Firmicutes_A;c__Clostridia_258483;o__Lachnospirales;f__Lachnospiraceae;g__Eubacterium_G;s__Eubacterium_G sp000435815	0	0	0	0	0.000787485	0.000354054	0.000289276	0.0013826
d__Bacteria;p__Proteobacteria;c__Gammaproteobacteria;o__Burkholderiales_595427;f__Burkholderiaceae_A_595427;g__Sutterella;s__Sutterella wadsworthensis_A_565869	0	0	0	0	9.64568e-06	2.51513e-05	3.74014e-05	0
d__Bacteria;p__Patescibacteria;c__Saccharimonadia;o__Saccharimonadales;f__UBA10027;g__SDRW01;s__SDRW01 sp007845485	0.000737136	0.00026689	0	0.000160291	0	0	0	0
d__Bacteria;p__Proteobacteria;c__Gammaproteobacteria;o__Burkholderiales_597441;f__Neisseriaceae_563222;g__Neisseria_563205;s__	0.0074177	0.0010832	0.0156978	0.00280314	0	0	0	0
d__Bacteria;p__Firmicutes_A;c__Clostridia_258483;o__Christensenellales;f__CAG-74;g__SFMI01;s__SFMI01 sp004556155	0	0	0	0	2.98656e-05	9.65925e-05	0	0.00022784
d__Bacteria;p__Proteobacteria;c__Gammaproteobacteria;o__Burkholderiales_597441;f__Neisseriaceae_563222;g__Neisseria_563205;s__Neisseria cinerea	0	0	0.000623521	0	0	0	0	0
d__Bacteria;p__Firmicutes_C;c__Negativicutes;o__Acidaminococcales;f__Acidaminococcaceae;g__Acidaminococcus;s__Acidaminococcus fermentans	0	0	0	0	4.54545e-05	0.000469924	0	0.000108715
d__Bacteria;p__Firmicutes_D;c__Bacilli;o__Lactobacillales;f__Streptococcaceae;g__Streptococcus;s__Streptococcus cristatus_B_354001	0	0	0	0	0	0	3.45251e-05	0.000153075
d__Bacteria;p__Firmicutes_A;c__Clostridia_258483;o__Lachnospirales;f__Lachnospiraceae;g__Blautia_A_141781;s__Blautia_A_141781 massiliensis	0	0.00145995	0	3.6169e-05	0.0265217	0.0240782	0.0297403	0.0270231
d__Bacteria;p__Fusobacteriota;c__Fusobacteriia;o__Fusobacteriales_993521;f__Fusobacteriaceae_993521;g__Fusobacterium_C;s__Fusobacterium_C canifelinum	0.00185331	0.00188888	0.000924502	0.000298114	1.11144e-05	0	0	0
d__Bacteria;p__Bacteroidota;c__Bacteroidia;o__Bacteroidales;f__Bacteroidaceae;g__Prevotella;s__Prevotella pallens	0.00869247	0.000838357	0.00726479	0.00178302	0	0	0	0
d__Bacteria;p__Firmicutes_D;c__Bacilli;o__Bacillales_B_306089;f__Bacillaceae_H_294103;g__Metabacillus_B_289500;s__Metabacillus_B_289500 idriensis	0.000149738	0.00341364	0.000375	0.000629894	0	0	0	0
d__Bacteria;p__Firmicutes_A;c__Clostridia_258483;o__Oscillospirales;f__Oscillospiraceae_88309;g__Limivicinus;s__Limivicinus sp002320035	0	0.000221156	0	0	0.00328579	0.00310134	0.00228012	0.00309519
d__Bacteria;p__Firmicutes_A;c__Clostridia_258483;o__Lachnospirales;f__Lachnospiraceae;g__Dorea_A;s__Dorea_A longicatena	0	0.000727371	0	0	0.0193794	0.0235786	0.0123392	0.0212956
d__Bacteria;p__Firmicutes_A;c__Clostridia_258483;o__Oscillospirales;f__Oscillospiraceae_88309;g__Lawsonibacter;s__Lawsonibacter sp000177015	0	0	0	0	0.000363045	4.80606e-05	0.000343879	0
d__Bacteria;p__Firmicutes_A;c__Clostridia_258483;o__Oscillospirales;f__Acutalibacteraceae;g__Fimenecus;s__Fimenecus sp000432435	0	5.07975e-05	0	0	0.00193473	0.00298487	0.0032997	0.00194237
d__Bacteria;p__Firmicutes_A;c__Clostridia_258483;o__Eubacteriales_258471;f__Anaerofustaceae;g__Anaerofustis;s__Anaerofustis stercorihominis	0	0	0	0	2.97089e-05	0	2.77797e-05	1.43637e-05
d__Bacteria;p__Actinobacteriota;c__Actinomycetia;o__Actinomycetales;f__Actinomycetaceae;g__Pauljensenia;s__Pauljensenia cardiffensis	0	0.00114747	0	0	0	0	0	0
d__Bacteria;p__Bacteroidota;c__Bacteroidia;o__Flavobacteriales_877923;f__Flavobacteriaceae;g__Capnocytophaga_820688;s__Capnocytophaga endodontalis	0.000143882	0	3.50238e-05	0	0	0	0	0
d__Bacteria;p__Firmicutes_A;c__Clostridia_258483;o__Peptostreptococcales;f__Anaerovoracaceae;g__BX12;s__BX12 sp902363595	0	0	0	0	9.89224e-05	5.89299e-05	0.000234342	0.000186594
d__Bacteria;p__Bacteroidota;c__Bacteroidia;o__Bacteroidales;f__Bacteroidaceae;g__Bacteroides_H;s__Bacteroides_H xylanisolvens	0	0	0	0	0.00186781	0.00149531	0.00182765	0.000441382
d__Bacteria;p__Proteobacteria;c__Gammaproteobacteria;o__Enterobacterales_A_737866;f__Pasteurellaceae;g__Haemophilus_A;s__Haemophilus_A sputorum	0.000333725	0.000766111	0.000744223	0.00163152	0	0	0	0
d__Bacteria;p__Patescibacteria;c__JAEDAM01;o__BD1-5;f__UBA6164;g__JAACSU01;s__JAACSU01 sp010119145	0	0	0	2.34577e-05	0	0	0	0
d__Bacteria;p__Proteobacteria;c__Gammaproteobacteria;o__Enterobacterales_A_737866;f__Pasteurellaceae;g__Haemophilus_D_736121;s__Haemophilus_D_736121 seminalis	0	0	0.000182323	0.000282097	0	0	0	0
d__Bacteria;p__Bacteroidota;c__Bacteroidia;o__Bacteroidales;f__Rikenellaceae;g__Alistipes_A_871400;s__Alistipes_A_871400 onderdonkii	0	0.000382649	0	0	0.00429613	0.000792492	0.00220183	0.000347063
d__Bacteria;p__Firmicutes_A;c__Clostridia_258483;o__Oscillospirales;f__UBA644;g__UBA644;s__UBA644 sp002299265	0	0	0	0	0.000108926	0.000466508	0.000180814	0.000160537
d__Bacteria;p__Firmicutes_C;c__Negativicutes;o__Acidaminococcales;f__Acidaminococcaceae;g__Phascolarctobacterium_A;s__	0	0.000177791	0	0	0.00198866	0.00431338	0.000419616	0.00272514
d__Bacteria;p__Bacteroidota;c__Bacteroidia;o__Bacteroidales;f__Bacteroidaceae;g__Prevotella;s__Prevotella histicola	0.0126538	0.00374276	0.0156522	0.00510992	0	0	0	0
d__Bacteria;p__Cyanobacteria;c__Vampirovibrionia;o__Gastranaerophilales;f__Gastranaerophilaceae;g__Stercorousia;s__Stercorousia sp001765415	0	4.54841e-05	0	0	9.18307e-05	0.000173173	1.82442e-05	0
d__Bacteria;p__Firmicutes_A;c__Clostridia_258483;o__Oscillospirales;f__Acutalibacteraceae;g__Ruminococcus_E;s__	0	0.00153627	0	0	0.0243693	0.0319694	0.0156025	0.0316801
d__Bacteria;p__Bacteroidota;c__Bacteroidia;o__Bacteroidales;f__Bacteroidaceae;g__Paraprevotella;s__Paraprevotella clara	0	0	0	0	0.000581786	0	0.00012406	0
d__Bacteria;p__Actinobacteriota;c__Actinomycetia;o__Actinomycetales;f__Actinomycetaceae;g__Actinomyces;s__Actinomyces oris_A_386607	0.00611357	0.0111506	0.00339407	0.00873402	0	1.63092e-05	0	0
d__Bacteria;p__Firmicutes_A;c__Clostridia_258483;o__Oscillospirales;f__Oscillospiraceae_88309;g__Intestinimonas;s__Intestinimonas massiliensis	0	0	0	0	0.000143298	0.000108483	5.92979e-05	0
d__Bacteria;p__Actinobacteriota;c__Actinomycetia;o__Actinomycetales;f__Bifidobacteriaceae;g__Bifidobacterium_388775;s__Bifidobacterium breve	0	0	0	0	0	0	0.000203829	2.24568e-05
d__Bacteria;p__Actinobacteriota;c__Actinomycetia;o__Propionibacteriales;f__Propionibacteriaceae;g__Arachnia;s__Arachnia propionica	0	3.17976e-05	0	0	0	0	0	0
d__Bacteria;p__Actinobacteriota;c__Actinomycetia;o__Actinomycetales;f__Bifidobacteriaceae;g__Bifidobacterium_388775;s__Bifidobacterium dentium	0.000187172	0.00711521	0.000376993	0.000203972	0.000429482	0	0.000486987	0
d__Bacteria;p__Firmicutes_C;c__Negativicutes;o__Veillonellales;f__Veillonellaceae;g__Veillonella_A;s__	0.0226172	0.0161613	0.0195095	0.0125929	0.00107251	6.51341e-05	0.000578037	4.97564e-05
d__Bacteria;p__Firmicutes_A;c__Clostridia_258483;o__Peptostreptococcales;f__Anaerovoracaceae;g__Mogibacterium;s__Mogibacterium timidum	0	0.000460347	0	0	0	0	0	0
d__Bacteria;p__Bacteroidota;c__Bacteroidia;o__Bacteroidales;f__Coprobacteraceae;g__Coprobacter;s__Coprobacter fastidiosus	0	0	0	0	6.64715e-05	0	8.14863e-06	0
d__Bacteria;p__Verrucomicrobiota;c__Verrucomicrobiae;o__Verrucomicrobiales;f__Akkermansiaceae;g__Akkermansia;s__Akkermansia muciniphila_D_776786	0	0.000363873	0	0	0.017969	0.0084881	0.014234	0.0270569
d__Bacteria;p__Firmicutes_A;c__Clostridia_258483;o__Lachnospirales;f__Lachnospiraceae;g__Oribacterium;s__Oribacterium parvum	0.00420783	0.00108032	0.00238508	0.00213947	0	0	0	0
d__Bacteria;p__Firmicutes_A;c__Clostridia_258483;o__Lachnospirales;f__Lachnospiraceae;g__F0428;s__F0428 sp003043955	0.00232936	0.000950605	0.00166045	0.000768031	0	0	0	0
d__Bacteria;p__Firmicutes_D;c__Bacilli;o__Erysipelotrichales;f__Erysipelotrichaceae;g__Merdibacter;s__Merdibacter massiliensis	0	0	0	0	0.000332347	3.8373e-05	6.56414e-05	4.34268e-05
d__Bacteria;p__Firmicutes_A;c__Clostridia_258483;o__Lachnospirales;f__Lachnospiraceae;g__Lachnoanaerobaculum;s__Lachnoanaerobaculum orale	0.00451559	0.00201234	0.00678693	0.00265714	0	0	0	0
d__Bacteria;p__Fusobacteriota;c__Fusobacteriia;o__Fusobacteriales_993521;f__Fusobacteriaceae_993521;g__Fusobacterium_C;s__Fusobacterium_C nucleatum_993238	0.00131448	0.00297093	0.00155838	0.000590124	6.8264e-06	0	0	0
d__Bacteria;p__Firmicutes_A;c__Clostridia_258483;o__Lachnospirales;f__Lachnospiraceae;g__Coprococcus_A_121497;s__Coprococcus_A_121497 eutactus	0	0.000240416	0	0	0.00527264	0.00453762	0.00395977	0.00391068
d__Bacteria;p__Actinobacteriota;c__Actinomycetia;o__Mycobacteriales;f__Mycobacteriaceae;g__Corynebacterium;s__Corynebacterium durum	0.00163073	0.00445331	0.0010469	0.00341337	0	0	0	0
d__Bacteria;p__Firmicutes_A;c__Clostridia_258483;o__Lachnospirales;f__Lachnospiraceae;g__Enterocloster;s__Enterocloster sp000431375	0	0	0	0	0.00192828	0.000369178	0.00133621	0.000141784
d__Bacteria;p__Firmicutes_C;c__Negativicutes;o__Selenomonadales;f__Selenomonadaceae_42771;g__Centipeda;s__Centipeda noxia	0.00143873	0.00287841	0.000215596	0.000161774	0	0	0	0
d__Bacteria;p__Proteobacteria;c__Gammaproteobacteria;o__Enterobacterales_A_737866;f__Pasteurellaceae;g__Haemophilus_D_735815;s__	0.0038062	0.00388444	0.00329651	0.00131449	0	0	0	0
d__Bacteria;p__Firmicutes_D;c__Bacilli;o__Lactobacillales;f__Streptococcaceae;g__Streptococcus;s__Streptococcus infantarius	0	0	0	0	0.000448139	0	0.000826956	0.00125866
d__Bacteria;p__Firmicutes_A;c__Clostridia_258483;o__Peptostreptococcales;f__Peptostreptococcaceae_256921;g__GCA-900066495;s__GCA-900066495 sp900066495	0	0	0	0	0.000227273	0	0	0.000359466
d__Bacteria;p__Bacteroidota;c__Bacteroidia;o__Bacteroidales;f__Rikenellaceae;g__Alistipes_A_871404;s__Alistipes_A_871404 indistinctus	0	0	0	0	0.000165064	6.11596e-05	0.000125324	0.000157308
d__Bacteria;p__Firmicutes_A;c__Clostridia_258483;o__Peptostreptococcales;f__Anaerovoracaceae;g__Emergencia;s__Emergencia timonensis	0	0	0	0	0.000143932	0	1.78635e-05	0
d__Bacteria;p__Firmicutes_A;c__Clostridia_258483;o__Lachnospirales;f__Lachnospiraceae;g__Roseburia;s__Roseburia hominis	0	0	0	0	0.00132938	0	0.000648936	0.000292034
d__Bacteria;p__Fusobacteriota;c__Fusobacteriia;o__Fusobacteriales_993777;f__Leptotrichiaceae;g__Leptotrichia_A_993641;s__Leptotrichia_A sp001274535	0.00048697	3.88638e-05	8.69647e-05	0	0	0	0	0
d__Bacteria;p__Firmicutes_A;c__Clostridia_258483;o__Eubacteriales_258471;f__Eubacteriaceae_258449;g__Eubacterium_O_258270;s__Eubacterium_O_258270 maltosivorans	0	0	0	0	6.34328e-05	2.58621e-05	0.00101679	0.000577303
d__Bacteria;p__Proteobacteria;c__Gammaproteobacteria;o__Burkholderiales_597441;f__Neisseriaceae_563222;g__Neisseria_563205;s__Neisseria bacilliformis	0.000203831	3.53157e-05	0	0	0	0	0	0
d__Bacteria;p__Campylobacterota;c__Campylobacteria;o__Campylobacterales;f__Campylobacteraceae;g__Campylobacter_A;s__Campylobacter_A rectus	0.000382076	0.0010763	0.00012725	6.57174e-05	0	0	0	0
d__Bacteria;p__Bacteroidota;c__Bacteroidia;o__Flavobacteriales_877923;f__Flavobacteriaceae;g__Capnocytophaga_820690;s__Capnocytophaga gingivalis	0.000946782	0.000195824	0.000854068	0.000115869	0	0	0	0
d__Bacteria;p__Firmicutes_A;c__Clostridia_258483;o__Lachnospirales;f__Lachnospiraceae;g__Acetatifactor;s__Acetatifactor sp900066565	0	0.000363156	0	0	0.00279492	0.00257866	0.000578692	0.00181375
d__Bacteria;p__Firmicutes_A;c__Clostridia_258483;o__Lachnospirales;f__Lachnospiraceae;g__Schaedlerella;s__Schaedlerella glycyrrhizinilytica_A	0	0	0	0	0	0	0.000227429	0
d__Bacteria;p__Firmicutes_A;c__Clostridia_258483;o__Lachnospirales;f__Anaerotignaceae;g__Anaerotignum_189125;s__Anaerotignum faecicola	0	0.000156179	0	0	0.00125221	8.65052e-05	0.000163114	9.34983e-05
d__Bacteria;p__Firmicutes_A;c__Clostridia_258483;o__Oscillospirales;f__CAG-382;g__SFLA01;s__SFLA01 sp004553575	0	0	0	0	0	0.00048192	0.00016891	7.12173e-05
d__Bacteria;p__Patescibacteria;c__Saccharimonadia;o__Saccharimonadales;f__Nanosyncoccaceae;g__Nanosyncoccus;s__Nanosyncoccus sp003979185	3.08854e-05	0	0	0	0	0	0	0
d__Bacteria;p__Firmicutes_A;c__Clostridia_258483;o__Lachnospirales;f__Lachnospiraceae;g__Mediterraneibacter_A_155507;s__Mediterraneibacter_A_155507 faecis	0	0.00020319	0	0	0.0206306	0.0187633	0.0168432	0.017987
d__Bacteria;p__Firmicutes_C;c__Negativicutes;o__Acidaminococcales;f__Acidaminococcaceae;g__Phascolarctobacterium_A;s__Phascolarctobacterium_A faecium	0	0	0	0	0.00332695	0.000492679	0.00506941	0.00118229
d__Bacteria;p__Bacteroidota;c__Bacteroidia;o__Bacteroidales;f__Bacteroidaceae;g__Prevotella;s__Prevotella aurantiaca	4.40076e-05	5.39553e-05	0	1.80845e-05	0	0	0	0
d__Bacteria;p__Bacteroidota;c__Bacteroidia;o__Bacteroidales;f__Marinifilaceae;g__Butyricimonas;s__Butyricimonas faecihominis	0	0	0	0	6.45607e-05	0	4.71735e-05	0.000105775
d__Bacteria;p__Firmicutes_A;c__Clostridia_258483;o__Christensenellales;f__CAG-74;g__Onthenecus;s__	0	0.000158423	0	0	0.00251546	0.00525918	0.001088	0.00232022
d__Bacteria;p__Firmicutes_D;c__Bacilli;o__Erysipelotrichales;f__Coprobacillaceae;g__;s__	0	0	0	0	9.02699e-05	0	0.000115064	0.000159599
d__Bacteria;p__Actinobacteriota;c__Coriobacteriia;o__Coriobacteriales;f__Atopobiaceae;g__Parolsenella;s__Parolsenella catena	0	0	0	0	0.000455619	0.00104242	0.000368532	0.00133056
d__Bacteria;p__Firmicutes_A;c__Clostridia_258483;o__Lachnospirales;f__Lachnospiraceae;g__Eisenbergiella;s__	0	5.84795e-05	0	0	0.00111545	0.000348993	0.00216887	0.000618379
d__Bacteria;p__Firmicutes_A;c__Clostridia_258483;o__Lachnospirales;f__Lachnospiraceae;g__Bariatricus;s__	0	0.000381823	0	0	0.00626389	0.00573227	0.00445195	0.0112022
d__Bacteria;p__Campylobacterota;c__Campylobacteria;o__Campylobacterales;f__Campylobacteraceae;g__Campylobacter_A;s__Campylobacter_A showae	8.11988e-05	0.000101445	9.7761e-05	0	0	0	0	0
d__Bacteria;p__Firmicutes_A;c__Clostridia_258483;o__Oscillospirales;f__Acutalibacteraceae;g__CAG-217;s__	0	0.000201071	0	0	0.00259012	0.00402954	0.00552364	0.00634889
d__Bacteria;p__Firmicutes_C;c__Negativicutes;o__Selenomonadales;f__Selenomonadaceae_42771;g__Megamonas;s__Megamonas funiformis	0	0.000385719	0	0	0.000514252	0.000126631	0.000844139	0.000304929
d__Bacteria;p__Firmicutes_A;c__Clostridia_258483;o__Oscillospirales;f__Ruminococcaceae;g__Ruthenibacterium;s__Ruthenibacterium lactatiformans	0	0	0	0	0.000639345	0.000339045	0.000851383	0.000563232
d__Bacteria;p__Firmicutes_A;c__Clostridia_258483;o__Christensenellales;f__CAG-74;g__Limiplasma;s__Limiplasma merdipullorum	0	0	0	0	0.00203281	0.00156231	0.001488	0.00146053
d__Bacteria;p__Proteobacteria;c__Alphaproteobacteria;o__RF32;f__CAG-239;g__CAG-267;s__	0	0	0	0	0	0.000176754	0.000158128	0
d__Bacteria;p__Proteobacteria;c__Gammaproteobacteria;o__Enterobacterales_A_737866;f__Pasteurellaceae;g__Aggregatibacter_736122;s__Aggregatibacter aphrophilus	0	0.00017999	0.000253499	0	0	0	0	0
d__Bacteria;p__Firmicutes_C;c__Negativicutes;o__Veillonellales;f__Veillonellaceae;g__F0422;s__F0422 sp001553345	0	0.000404201	0.000458656	0.000323437	0	0	0	0
d__Bacteria;p__Actinobacteriota;c__Actinomycetia;o__Actinomycetales;f__Actinomycetaceae;g__Pauljensenia;s__Schaalia odontolytica	0.00645103	0.0048918	0.00678723	0.00313694	1.88622e-05	2.30574e-05	3.08748e-05	0
d__Bacteria;p__Firmicutes_A;c__Clostridia_258483;o__Lachnospirales;f__Lachnospiraceae;g__Limivivens;s__	0	0	0	0	0.000315651	6.66599e-05	0.000139367	0.000223447
d__Bacteria;p__Firmicutes_A;c__Clostridia_258483;o__Lachnospirales;f__Vallitaleaceae_A_116062;g__W11650;s__W11650 sp003858485	0	0.00013942	0	0	0	0	0	0
d__Bacteria;p__Firmicutes_A;c__Clostridia_258483;o__Lachnospirales;f__;g__;s__	0	0	0	0	5.62071e-05	6.78153e-05	0.000247345	0.000153142
d__Bacteria;p__Firmicutes_A;c__Clostridia_258483;o__Christensenellales;f__CAG-138;g__;s__	0	9.65153e-05	0	0	0.00323822	0.00490761	0.00185654	0.00467458
d__Bacteria;p__Bacteroidota;c__Bacteroidia;o__Bacteroidales;f__Marinifilaceae;g__Butyricimonas;s__Butyricimonas faecalis	0	0	0	0	0	3.01724e-05	0	4.73747e-05
d__Bacteria;p__Actinobacteriota;c__Coriobacteriia;o__Coriobacteriales;f__Atopobiaceae;g__Lancefieldella;s__Lancefieldella sp000564995	0.0104937	0.0103848	0.0163766	0.0116274	0	0	0	0
d__Bacteria;p__Firmicutes_A;c__Clostridia_258483;o__Lachnospirales;f__Lachnospiraceae;g__Lachnoclostridium_B;s__Lachnoclostridium_B sp900066555	0	0	0	0	0.000538916	0.000668493	0.000326671	0.000209979
d__Bacteria;p__Actinobacteriota;c__Actinomycetia;o__Mycobacteriales;f__Mycobacteriaceae;g__Corynebacterium;s__Corynebacterium argentoratense	0.000164225	0	0	0.00118268	0	0	0	4.14536e-05
d__Bacteria;p__Firmicutes_A;c__Clostridia_258483;o__Lachnospirales;f__Lachnospiraceae;g__Oribacterium;s__Oribacterium sp000160135	0	8.52383e-05	3.72654e-05	3.12769e-05	0	0	0	0
d__Bacteria;p__Firmicutes_A;c__Clostridia_258483;o__Oscillospirales;f__Acutalibacteraceae;g__Anaeromassilibacillus;s__Anaeromassilibacillus sp001305115	0	0	0	0	9.9736e-05	0.000137943	1.37221e-05	1.43843e-05
d__Bacteria;p__Proteobacteria;c__Gammaproteobacteria;o__Burkholderiales_597441;f__Neisseriaceae_563222;g__Eikenella_561455;s__Eikenella exigua	0.000175259	0	0	0	0	0	0	0
d__Bacteria;p__Proteobacteria;c__Gammaproteobacteria;o__Enterobacterales_A_737866;f__Pasteurellaceae;g__Haemophilus_D_734546;s__Haemophilus_D_734546 aegyptius	0.000121615	0.000270179	0.000340246	0.000398307	0	0	0	0
d__Bacteria;p__Bacteroidota;c__Bacteroidia;o__Bacteroidales;f__Bacteroidaceae;g__Bacteroides_H;s__Bacteroides_H clarus	0	0	0	0	0.000677692	0	0	0
d__Bacteria;p__Bacteroidota;c__Bacteroidia;o__Bacteroidales;f__Bacteroidaceae;g__Bacteroides_H;s__Bacteroides_H thetaiotaomicron	0	0	0	0	0.00188463	0.000424796	0.00130534	0.000282321
d__Bacteria;p__Firmicutes_D;c__Bacilli;o__Erysipelotrichales;f__Coprobacillaceae;g__Catenibacterium;s__Catenibacterium mitsuokai	0	9.65153e-05	0	0	0.000475821	0.0196461	0	0.00611422
d__Bacteria;p__Firmicutes_A;c__Clostridia_258483;o__Christensenellales;f__CAG-74;g__SFMI01;s__	0	0	0	0	0.00114816	0.00382937	0.00151881	0.00277887
d__Bacteria;p__Firmicutes_A;c__Clostridia_258483;o__Lachnospirales;f__Lachnospiraceae;g__Shuttleworthia;s__Shuttleworthia satelles	5.14471e-05	0.000853325	0	0.000169724	0	0	0	0
d__Bacteria;p__Firmicutes_A;c__Clostridia_258483;o__Oscillospirales;f__Acutalibacteraceae;g__Eubacterium_R;s__Eubacterium_R sp000436835	0	0	0	0	0.00493918	0.00458739	0.000781379	0.00619139
d__Bacteria;p__Firmicutes_A;c__Clostridia_258483;o__TANB77;f__CAG-508;g__Merdicola;s__Merdicola sp900552655	0	0	0	0	7.12657e-05	0	0.00129506	0.000127586
d__Bacteria;p__Proteobacteria;c__Gammaproteobacteria;o__Burkholderiales_597441;f__Neisseriaceae_563222;g__Eikenella_561455;s__Eikenella corrodens	0	0.000145446	0	0	0	0	0	0
d__Bacteria;p__Firmicutes_A;c__Clostridia_258483;o__Lachnospirales;f__Lachnospiraceae;g__Lachnoclostridium_B;s__Lachnoclostridium_B sp000765215	0	0	0	0	6.9697e-05	0	5.09573e-05	0
d__Bacteria;p__Firmicutes_A;c__Clostridia_258483;o__Oscillospirales;f__Butyricicoccaceae;g__Agathobaculum;s__Agathobaculum butyriciproducens	0	0.000339409	0	0	0.0038015	0.00196439	0.00363965	0.00399785
d__Bacteria;p__Firmicutes_D;c__Bacilli;o__RF39;f__UBA660;g__;s__	0	0	0	0	4.27594e-05	3.76385e-05	2.03716e-05	3.53043e-05
d__Bacteria;p__Firmicutes_D;c__Bacilli;o__RF39;f__UBA660;g__CAG-533;s__CAG-533 sp000434495	0	0	0	0	0	4.56539e-05	0	0
d__Bacteria;p__Firmicutes_D;c__Bacilli;o__Lactobacillales;f__Aerococcaceae;g__Abiotrophia;s__Abiotrophia defectiva	0.00040133	0.000717154	0.0026708	0.00273446	0	0	0	0
d__Bacteria;p__Proteobacteria;c__Gammaproteobacteria;o__Burkholderiales_597441;f__Neisseriaceae_563222;g__Neisseria_563205;s__Neisseria subflava	0.00595464	0.00773396	0.000125849	0.00979046	0	0	0	0
d__Bacteria;p__Bacteroidota;c__Bacteroidia;o__Bacteroidales;f__Porphyromonadaceae;g__Porphyromonas_A_859423;s__Porphyromonas_A_859423 gingivalis	0	0.00567495	3.43784e-05	0.000103944	0	0	0	0
d__Bacteria;p__Actinobacteriota;c__Coriobacteriia;o__Coriobacteriales;f__Coriobacteriaceae;g__Collinsella;s__Collinsella intestinalis	0	0	0	0	0	0	2.17108e-05	0.003479
d__Bacteria;p__Firmicutes_A;c__Clostridia_258483;o__;f__;g__;s__	0	0	0	0	6.1226e-05	0.000256673	4.94625e-05	0
d__Bacteria;p__Bacteroidota;c__Bacteroidia;o__Bacteroidales;f__Tannerellaceae;g__Parabacteroides_B_862066;s__Parabacteroides_B_862066 faecis	0	0	0	0	0.000180076	0.000201662	3.92997e-05	0
d__Bacteria;p__Firmicutes_A;c__Clostridia_258483;o__Lachnospirales;f__Lachnospiraceae;g__Blautia_A_141781;s__Blautia_A_141781 luti	0	0	0	0	0	0.000924963	0	0
d__Bacteria;p__Bacteroidota;c__Bacteroidia;o__Bacteroidales;f__Bacteroidaceae;g__Bacteroides_H;s__Bacteroides_H ovatus	0	0	0	0	0.00299637	0.000656821	0.00305565	0.000780644
d__Bacteria;p__Firmicutes_A;c__Clostridia_258483;o__Lachnospirales;f__Lachnospiraceae;g__Blautia_A_141781;s__Blautia_A_141781 faecis	0	0.000775691	0	0	0.0159177	0.0080013	0.0266201	0.0137286
d__Bacteria;p__Bacteroidota;c__Bacteroidia;o__Bacteroidales;f__Bacteroidaceae;g__Prevotella;s__Prevotella vespertina	0.00952007	0.00333492	0.0109029	0.00187304	0	0	0	0
d__Bacteria;p__Bacteroidota;c__Bacteroidia;o__Bacteroidales;f__Bacteroidaceae;g__Phocaeicola_A_858004;s__Phocaeicola_A_858004 massiliensis	0	0.000541898	0	0	0.00651384	0.00370477	0.00444484	0.00130945
d__Bacteria;p__Firmicutes_A;c__Clostridia_258483;o__Lachnospirales;f__Lachnospiraceae;g__Faecalimonas;s__Faecalimonas phoceensis	0	0	0	0	0.000214037	0.00576338	0.00134975	0.000989761
d__Bacteria;p__Firmicutes_A;c__Clostridia_258483;o__Lachnospirales;f__Lachnospiraceae;g__;s__	0	0.000303258	0	0	0.00608015	0.00578058	0.00402345	0.0043282
d__Bacteria;p__Firmicutes_A;c__Clostridia_258483;o__Oscillospirales;f__Acutalibacteraceae;g__UBA737;s__UBA737 sp900547445	0	0	0	0	4.48717e-05	0.000191476	0.000136767	0.000257134
d__Bacteria;p__Firmicutes_D;c__Bacilli;o__Erysipelotrichales;f__Erysipelotrichaceae;g__Bulleidia;s__Bulleidia moorei	0.00742884	0.00619108	0.00908908	0.0111379	5.54703e-05	0	3.21543e-05	3.7019e-05
d__Bacteria;p__Synergistota;c__Synergistia;o__Synergistales;f__Synergistaceae;g__Cloacibacillus;s__Cloacibacillus evryensis	0	0	0	0	0.000151148	7.65169e-06	8.91938e-05	0
d__Bacteria;p__Spirochaetota;c__Spirochaetia;o__Treponematales;f__Treponemataceae;g__Treponema_D;s__Treponema_D succinifaciens	0	0	0	0	0	0.00220481	0	0
d__Bacteria;p__Firmicutes_A;c__Clostridia_258483;o__Oscillospirales;f__Oscillospiraceae_88309;g__Lawsonibacter;s__Lawsonibacter asaccharolyticus	0	0	0	0	0.000205992	7.41675e-05	0.000116638	0
d__Bacteria;p__Firmicutes_A;c__Clostridia_258483;o__Lachnospirales;f__Lachnospiraceae;g__Eubacterium_G;s__Eubacterium_G ventriosum	0	0	0	0	0.00122067	0.000301047	0.00189869	0.00104549
d__Bacteria;p__Firmicutes_A;c__Clostridia_258483;o__Christensenellales;f__CAG-138;g__PeH17;s__PeH17 sp000435055	0	0.000471841	0	0	0.00340151	0.0038311	0.00334567	0.00370868
d__Bacteria;p__Bacteroidota;c__Bacteroidia;o__Bacteroidales;f__Bacteroidaceae;g__Bacteroides_H;s__Bacteroides_H uniformis	0	0.000495588	0	0	0.0169009	0.00390566	0.0119384	0.00417862
d__Bacteria;p__Firmicutes_A;c__Clostridia_258483;o__Lachnospirales;f__Lachnospiraceae;g__Howardella;s__	0	0	0	0	0.00042212	0.000734922	0.000208026	0.000531027
d__Bacteria;p__Firmicutes_A;c__Clostridia_258483;o__Lachnospirales;f__Lachnospiraceae;g__Clostridium_Q_135822;s__Clostridium_Q_135822 fessum	0	0.000358668	0	0	0.0024213	0.000542246	0.0014695	0.000472228
d__Bacteria;p__Proteobacteria;c__Gammaproteobacteria;o__Burkholderiales_592524;f__Burkholderiaceae_A_574938;g__Oxalobacter_566322;s__Oxalobacter formigenes_B	0	0	0	0	0.00012351	4.44785e-05	3.65429e-05	7.68526e-05
d__Bacteria;p__Firmicutes_A;c__Clostridia_258483;o__Oscillospirales;f__CAG-272;g__Avispirillum;s__Avispirillum sp011957885	0	0	0	0	9.43112e-05	0.000540075	0	0.00021158
d__Bacteria;p__Firmicutes_C;c__Negativicutes;o__Veillonellales;f__Veillonellaceae;g__Veillonella_A;s__Veillonella_A rogosae	0.0205311	0.0102612	0.0116429	0.00700515	0.000110448	0	8.16513e-05	0
d__Bacteria;p__Bacteroidota;c__Bacteroidia;o__Bacteroidales;f__Bacteroidaceae;g__Phocaeicola_A_858004;s__Phocaeicola_A_858004 abscessus	0	0.000301922	0	0	0	0	0	0
d__Bacteria;p__Firmicutes_D;c__Bacilli;o__Lactobacillales;f__Streptococcaceae;g__Streptococcus;s__Streptococcus sanguinis_H	0.008686	0.0156709	0.0111412	0.0167976	0	0	6.0736e-05	0
d__Bacteria;p__Firmicutes_A;c__Clostridia_258483;o__Christensenellales;f__CAG-138;g__PeH17;s__PeH17 sp900542285	0	0	0	0	0	0.000112915	0	4.61487e-05
d__Bacteria;p__Bacteroidota;c__Bacteroidia;o__Bacteroidales;f__Marinifilaceae;g__Gabonibacter;s__Gabonibacter massiliensis	0	0	0	0	5.76922e-05	0	0	0
d__Bacteria;p__Firmicutes_A;c__Clostridia_258483;o__Oscillospirales;f__Ruminococcaceae;g__Angelakisella;s__Angelakisella massiliensis	0	0.000162085	0	0	0.00113838	0.00214466	0.000596692	0.00138463
d__Bacteria;p__Proteobacteria;c__Gammaproteobacteria;o__Burkholderiales_592522;f__Burkholderiaceae_A_592522;g__Ottowia_589937;s__Ottowia sp001262075	2.50329e-05	4.9463e-05	0.000107891	0	0	0	0	0
d__Bacteria;p__Firmicutes_A;c__Clostridia_258483;o__Oscillospirales;f__Oscillospiraceae_88309;g__Onthomonas;s__	0	0	0	0	0.000583737	0.00118319	0.000437241	0.000363882
d__Bacteria;p__Actinobacteriota;c__Actinomycetia;o__Mycobacteriales;f__Mycobacteriaceae;g__Corynebacterium;s__Corynebacterium matruchotii	0.00267658	0.0039712	0.00195815	0.00125531	0	0	0	0
d__Bacteria;p__Firmicutes_A;c__Clostridia_258483;o__Lachnospirales;f__Lachnospiraceae;g__Hungatella_A_128155;s__Hungatella_A_128155 hathewayi	0	0	0	0	0	0.000167431	0	0
d__Bacteria;p__Spirochaetota;c__Spirochaetia;o__Treponematales;f__Treponemataceae;g__Treponema_D;s__Treponema_D socranskii_986572	6.12045e-05	0.000631172	0	2.23174e-05	0	0	0	0
d__Bacteria;p__Firmicutes_A;c__Clostridia_258483;o__Lachnospirales;f__Lachnospiraceae;g__Dorea_A;s__Dorea_A formicigenerans	0	0.000357842	0	0	0.0052878	0.00603874	0.00438689	0.00484586
d__Bacteria;p__Bacteroidota;c__Bacteroidia;o__Bacteroidales;f__Rikenellaceae;g__Alistipes_A_871404;s__Alistipes_A_871404 ihumii	0	0	0	0	0.000164928	0.000154982	0.00049077	5.79528e-05
d__Bacteria;p__Firmicutes_C;c__Negativicutes;o__Veillonellales;f__Megasphaeraceae;g__Anaeroglobus;s__Anaeroglobus micronuciformis	0.00249107	0.00228925	0.00343196	0.000414769	0.000848983	0	0	0
d__Bacteria;p__Firmicutes_A;c__Clostridia_258483;o__Lachnospirales;f__Lachnospiraceae;g__Marvinbryantia;s__Marvinbryantia sp900066075	0	0	0	0	5.78741e-05	0.00012022	4.01372e-05	0
d__Bacteria;p__Actinobacteriota;c__Actinomycetia;o__Actinomycetales;f__Actinomycetaceae;g__Actinomyces;s__Actinomyces naeslundii	0.000736947	0.00285123	0.00144819	0.00237441	0	0	0	0.000112284
d__Bacteria;p__Bacteroidota;c__Bacteroidia;o__Bacteroidales;f__Bacteroidaceae;g__Prevotella;s__Prevotella denticola	0.000294165	0.000355475	0	0	0	0	0	0
d__Bacteria;p__Firmicutes_A;c__Clostridia_258483;o__Lachnospirales;f__Lachnospiraceae;g__Lachnospira;s__Lachnospira eligens	0	0.000162443	0	0	0.00656838	0.00276447	0.00398733	0.00123168
d__Bacteria;p__Firmicutes_C;c__Negativicutes;o__Veillonellales;f__Megasphaeraceae;g__Megasphaera_A_38685;s__Megasphaera_A_38685 indica	0	0	0	0	0.00104013	0	0	0
d__Bacteria;p__Proteobacteria;c__Gammaproteobacteria;o__Enterobacterales_A_737866;f__Enterobacteriaceae_A;g__Klebsiella_724518;s__Klebsiella variicola	0	0	0	0	0	0.000135542	0	7.40873e-05
d__Bacteria;p__Proteobacteria;c__Gammaproteobacteria;o__Burkholderiales_595427;f__Burkholderiaceae_A_595427;g__Sutterella;s__Sutterella wadsworthensis_A_565807	0	0	0	0	0.000214089	0.000585876	0.000148508	5.90169e-05
d__Bacteria;p__Bacteroidota;c__Bacteroidia;o__Bacteroidales;f__Bacteroidaceae;g__Bacteroides_H;s__Bacteroides_H faecis	0	0	0	0	0.000137311	0	0.000323826	0
d__Bacteria;p__Fusobacteriota;c__Fusobacteriia;o__Fusobacteriales_993521;f__Fusobacteriaceae_993521;g__Fusobacterium_C;s__Fusobacterium_C animalis	0.00171215	0.00050918	0.000259153	0.00133714	0	2.74273e-05	0	0
d__Bacteria;p__Spirochaetota;c__Spirochaetia;o__Treponematales;f__Treponemataceae;g__Treponema_B_986141;s__Treponema_B_986141 denticola	1.58215e-05	0.00260372	0	0.000143975	0	0	0	0
d__Bacteria;p__Firmicutes_D;c__Bacilli;o__Erysipelotrichales;f__Coprobacillaceae;g__Longibaculum;s__Longibaculum muris	0	0	0	0	0.000579113	0	0.000259011	0
d__Bacteria;p__Proteobacteria;c__Gammaproteobacteria;o__Enterobacterales_A_737866;f__Pasteurellaceae;g__Haemophilus_A;s__	0.000526408	0.00041596	0.000264474	3.45695e-05	0	0	0	0
d__Bacteria;p__Firmicutes_D;c__Bacilli;o__Lactobacillales;f__Streptococcaceae;g__Lactococcus_A_343473;s__Lactococcus_A_343473 petauri	0	0	0	0.000117896	0.000169952	0.000224719	8.90336e-05	4.87527e-05
d__Bacteria;p__Actinobacteriota;c__Actinomycetia;o__Actinomycetales;f__Actinomycetaceae;g__Peptidiphaga;s__Peptidiphaga sp000466165	9.12809e-05	0.000620968	0.00014775	0.000148491	0	0	0	0
d__Bacteria;p__Actinobacteriota;c__Coriobacteriia;o__Coriobacteriales;f__Eggerthellaceae;g__Gordonibacter;s__Gordonibacter urolithinfaciens	0	0	0	0	0.000138798	0	0.000123753	0.000191251
d__Bacteria;p__Proteobacteria;c__Gammaproteobacteria;o__Burkholderiales_595427;f__Burkholderiaceae_A_595427;g__Duodenibacillus;s__Duodenibacillus intestinigallinarum	0	0	0	0	0	1.65112e-05	2.61284e-05	0
d__Bacteria;p__Firmicutes_A;c__Clostridia_258483;o__Oscillospirales;f__Ruminococcaceae;g__Ruminiclostridium_E;s__Ruminiclostridium_E siraeum	0	0.000117785	0	0	0.00150002	0.00454795	0.0040987	0.00100396
d__Bacteria;p__Firmicutes_C;c__Negativicutes;o__Veillonellales;f__Megasphaeraceae;g__Megasphaera_A_38685;s__Megasphaera_A_38685 elsdenii	0	0.000263446	0	0	0.000649286	0.00556847	0.000322044	0.000378476
d__Bacteria;p__Firmicutes_D;c__Bacilli;o__Lactobacillales;f__Streptococcaceae;g__Streptococcus;s__Streptococcus sobrinus	0.00231344	0.010847	0	5.72198e-05	0.000135168	0.000147648	0	0
d__Bacteria;p__Proteobacteria;c__Gammaproteobacteria;o__Burkholderiales_595427;f__Burkholderiaceae_A_595427;g__Parasutterella;s__Parasutterella gallistercoris	0	0	0	0	0.000836835	0	0.000137277	0.000103634
d__Bacteria;p__Patescibacteria;c__Saccharimonadia;o__Saccharimonadales;f__Nanosynbacteraceae;g__Nanosynbacter;s__Nanosynbacter lyticus	0	0.000213732	0	0	0	0	0	0
d__Bacteria;p__Firmicutes_A;c__Clostridia_258483;o__Lachnospirales;f__Lachnospiraceae;g__Lachnoanaerobaculum;s__Lachnoanaerobaculum sp000209465	0.0031265	0.00162772	0.00328338	0.00218266	0	0	0	0
d__Bacteria;p__Firmicutes_D;c__Bacilli;o__Lactobacillales;f__Lactobacillaceae;g__Lactobacillus;s__Lactobacillus helveticus	0	0.000353381	0	0	0.000613429	0.000421035	0	6.95072e-06
d__Bacteria;p__Firmicutes_A;c__Clostridia_258483;o__Oscillospirales;f__CAG-272;g__QALR01;s__QALR01 sp900552255	0	0	0	0	0.000109274	0.000132078	0	4.52981e-05
d__Bacteria;p__Firmicutes_A;c__Clostridia_258483;o__Oscillospirales;f__Acutalibacteraceae;g__Acutalibacter;s__	0	0	0	0	0.000137669	0.000201595	0.000124254	0.000260224
d__Bacteria;p__Actinobacteriota;c__Coriobacteriia;o__Coriobacteriales;f__Coriobacteriaceae;g__Collinsella;s__Collinsella bouchesdurhonensis	0	0	0	0	0.000432892	0.00114194	0.000406104	0.000655154
d__Bacteria;p__Firmicutes_D;c__Bacilli;o__Erysipelotrichales;f__Coprobacillaceae;g__Coprobacillus;s__Coprobacillus cateniformis	0	0	0	0	0.000288757	0.000209763	3.16256e-05	0
d__Bacteria;p__Fusobacteriota;c__Fusobacteriia;o__Fusobacteriales_993777;f__Leptotrichiaceae;g__Leptotrichia_A_993758;s__Leptotrichia_A_993758 hongkongensis	0.00133718	0.000615247	0.000463045	0.000253667	0	0	0	0
d__Bacteria;p__Bacteroidota;c__Bacteroidia;o__Bacteroidales;f__Tannerellaceae;g__Parabacteroides_B_862066;s__Parabacteroides_B_862066 goldsteinii	0	0	0	0	6.8429e-05	0.00092751	0.000332161	7.69106e-05
d__Bacteria;p__Actinobacteriota;c__Coriobacteriia;o__Coriobacteriales;f__Eggerthellaceae;g__Slackia_A;s__Slackia_A isoflavoniconvertens	0	0	0	0	0.00186131	0.00219354	0.000820512	0.000772599
d__Bacteria;p__Firmicutes_A;c__Clostridia_258483;o__Lachnospirales;f__Lachnospiraceae;g__Butyribacter;s__Butyribacter sp003529475	0	0	0	0	0.00192804	0.000265073	0.000428434	0.000308205
d__Bacteria;p__Firmicutes_A;c__Clostridia_258483;o__Lachnospirales;f__Lachnospiraceae;g__Blautia_A_141781;s__Blautia_A_141781 caecimuris	0	0	0	0	0.000285948	0	0.000670201	9.35699e-05
d__Bacteria;p__Firmicutes_A;c__Clostridia_258483;o__Lachnospirales;f__Lachnospiraceae;g__Lachnospira;s__Lachnospira pectinoschiza_B_179241	0	0	0	0	0.000163286	0.000523443	0.000141883	9.11328e-05
d__Bacteria;p__Patescibacteria;c__Saccharimonadia;o__Saccharimonadales;f__Nanogingivalaceae;g__Nanogingivalis;s__Nanogingivalis gingivitcus	0.000568171	0.000204797	0.000661136	0.00150868	0	0	0	0
d__Bacteria;p__Firmicutes_D;c__Bacilli;o__Staphylococcales;f__Gemellaceae;g__Gemella;s__Gemella parahaemolysans	0.00038271	0	0.000967411	0.000170756	0	0	0	0
d__Bacteria;p__Firmicutes_A;c__Clostridia_258483;o__Oscillospirales;f__Acutalibacteraceae;g__Hydrogeniiclostridium;s__	0	0	0	0	6.8429e-05	5.64774e-05	3.81971e-05	0
d__Bacteria;p__Firmicutes_D;c__Bacilli;o__RF39;f__UBA660;g__CAG-417;s__	0	0	0	0	2.22025e-05	0.000315346	0	0
d__Bacteria;p__Bacteroidota;c__Bacteroidia;o__Bacteroidales;f__Bacteroidaceae;g__Prevotella;s__Prevotella oulorum	0.000247372	1.62064e-05	0.000850336	0.00013245	0	0	0	0
d__Bacteria;p__Proteobacteria;c__Gammaproteobacteria;o__Enterobacterales_A_737866;f__Pasteurellaceae;g__Haemophilus_D_735815;s__Haemophilus_D_735815 parainfluenzae_K_735050	8.31878e-05	0.000159177	0	0.000782297	0	0	0	0
d__Bacteria;p__Firmicutes_D;c__Bacilli;o__Haloplasmatales_A;f__Turicibacteraceae;g__Turicibacter;s__Turicibacter sanguinis	0	0	0	0	0.00306757	0.00210581	0.0029127	0.00443185
d__Bacteria;p__Firmicutes_A;c__Clostridia_258483;o__Oscillospirales;f__Acutalibacteraceae;g__Caproicibacterium;s__	0	0	0	0	3.36147e-05	0	0	0
d__Bacteria;p__Firmicutes_A;c__Clostridia_258483;o__Oscillospirales;f__Acutalibacteraceae;g__CAG-964;s__CAG-964 sp000435335	0	0	0	0	0	0.0029844	0	0.0006293
d__Bacteria;p__Proteobacteria;c__Gammaproteobacteria;o__Enterobacterales_A_737866;f__Pasteurellaceae;g__Aggregatibacter_736224;s__Aggregatibacter actinomycetemcomitans	0	0.000127459	0	9.81968e-05	0	0	0	0
d__Bacteria;p__Actinobacteriota;c__Coriobacteriia;o__Coriobacteriales;f__Eggerthellaceae;g__Senegalimassilia;s__Senegalimassilia anaerobia	0	0	0	0	0.00179629	0.00433449	0.000505899	0.00257705
d__Bacteria;p__Firmicutes_D;c__Bacilli;o__Erysipelotrichales;f__Coprobacillaceae;g__Faecalibacillus;s__Faecalibacillus faecis	0	0.00023356	0	0	0.00174718	0.00143453	0.00155225	0.00226081
d__Bacteria;p__Firmicutes_A;c__Clostridia_258483;o__Lachnospirales;f__Anaerotignaceae;g__;s__	0	0	0	0	0.000151942	6.88942e-06	5.39398e-05	0
d__Bacteria;p__Firmicutes_C;c__Negativicutes;o__Veillonellales;f__Dialisteraceae;g__Allisonella;s__Allisonella pneumosintes	9.0083e-05	0.000253837	0	5.42057e-05	0	0	0	0
d__Bacteria;p__Firmicutes_A;c__Clostridia_258483;o__Lachnospirales;f__Lachnospiraceae;g__Agathobacter_164117;s__Agathobacter faecis	0	0	0	0	0.0107794	0.00377966	0.00773708	0.00374377
d__Bacteria;p__Firmicutes_D;c__Bacilli;o__Erysipelotrichales;f__Erysipelotrichaceae;g__Absicoccus;s__	0	0	0	0	0.00447576	0.00296523	0	0
d__Bacteria;p__Actinobacteriota;c__Actinomycetia;o__Actinomycetales;f__Actinomycetaceae;g__Actinomyces;s__Actinomyces sp000220835	0.000115257	0.00060821	0	0	0	0	0	0
d__Bacteria;p__Actinobacteriota;c__Coriobacteriia;o__Coriobacteriales;f__Atopobiaceae;g__Fannyhessea;s__	1.80089e-05	2.71213e-05	0	0	0	0	0	0
d__Bacteria;p__Actinobacteriota;c__Coriobacteriia;o__Coriobacteriales;f__Eggerthellaceae;g__Gordonibacter;s__Gordonibacter pamelaeae	0	0	0	0	0.000292665	0.000176128	0.0001999	0.000187552
d__Bacteria;p__Firmicutes_A;c__Clostridia_258483;o__Christensenellales;f__CAG-138;g__SFEL01;s__	0	0	0	0	0.000560104	0.00130494	0.000200487	0.00140156
d__Bacteria;p__Firmicutes_A;c__Clostridia_258483;o__Lachnospirales;f__Lachnospiraceae;g__Blautia_A_141780;s__Blautia_A_141780 ornithocaccae	0	0	0	0	0.000156566	0	7.51192e-05	0
d__Bacteria;p__Firmicutes_A;c__Clostridia_258483;o__Lachnospirales;f__Lachnospiraceae;g__Dorea_A;s__	0	0	0	0	0.00078515	0	0.00104243	0.000168426
d__Bacteria;p__Firmicutes_D;c__Bacilli;o__Lactobacillales;f__Lactobacillaceae;g__Lacticaseibacillus;s__Lacticaseibacillus paracasei	0	0	0	0	0.000332786	9.90671e-05	0.000507699	0.00092894
d__Bacteria;p__Proteobacteria;c__Gammaproteobacteria;o__Pseudomonadales_660879;f__Moraxellaceae;g__Moraxella_A_651033;s__Moraxella_A_651033 osloensis	0	0	0	0	1.50568e-05	0	0	0
d__Bacteria;p__Desulfobacterota_I;c__Desulfovibrionia;o__Desulfovibrionales;f__Desulfovibrionaceae;g__Bilophila;s__Bilophila wadsworthia	0	0	0	0	0.000711544	0.000190109	0.000285506	0.000115789
d__Bacteria;p__Fusobacteriota;c__Fusobacteriia;o__Fusobacteriales_993777;f__Leptotrichiaceae;g__Leptotrichia_A_993758;s__Leptotrichia_A_993758 buccalis	6.93734e-05	0.000405525	6.65453e-05	0	0	0	0	0
d__Bacteria;p__Firmicutes_C;c__Negativicutes;o__Acidaminococcales;f__Acidaminococcaceae;g__Phascolarctobacterium_A;s__Phascolarctobacterium_A succinatutens	0	0.000168941	0	0	0.00215249	0.00160759	0	8.12546e-05
d__Bacteria;p__Bacteroidota;c__Bacteroidia;o__Bacteroidales;f__Bacteroidaceae;g__Prevotella;s__Prevotella nigrescens	5.31985e-05	0	0.000104037	3.09108e-05	0	0	0	0
d__Bacteria;p__Firmicutes_D;c__Bacilli;o__Mycoplasmatales;f__Metamycoplasmataceae;g__Metamycoplasma;s__Metamycoplasma faucium	0	0.000659938	0	0	0	0	0	0
d__Bacteria;p__Firmicutes_A;c__Clostridia_258483;o__Oscillospirales;f__Ruminococcaceae;g__Ruminococcus_C_58660;s__Ruminococcus_C_58660 sp000433635	0	0	0	0	0.00199962	0.00216691	0.000138611	0.000540674
d__Bacteria;p__Firmicutes_D;c__Bacilli;o__Lactobacillales;f__Streptococcaceae;g__Streptococcus;s__	0.316643	0.235649	0.305581	0.378766	0.0196555	0.00660138	0.0134544	0.0172011
d__Bacteria;p__Firmicutes_C;c__Negativicutes;o__Veillonellales;f__Dialisteraceae;g__Dialister;s__Dialister sp900543165	0	0.000193389	0	0	0.00428711	0.00463953	0.00245044	0.00507175
d__Bacteria;p__Spirochaetota;c__Spirochaetia;o__Treponematales;f__Treponemataceae;g__Treponema_B_986142;s__Treponema_B_986142 medium	1.97769e-05	0.00042767	1.7087e-05	4.35024e-05	0	0	0	0
d__Bacteria;p__Firmicutes_A;c__Clostridia_258483;o__Peptostreptococcales;f__Anaerovoracaceae;g__Eubacterium_M;s__Eubacterium_M brachy	0.000514449	0.0063952	0.000309323	0.000694345	0	0	0	0
d__Bacteria;p__Fusobacteriota;c__Fusobacteriia;o__Fusobacteriales_993521;f__Fusobacteriaceae_993521;g__Fusobacterium_A;s__	0	0	0	0	0.00092723	0	0	0.00011888
d__Bacteria;p__Cyanobacteria;c__Vampirovibrionia;o__Gastranaerophilales;f__Gastranaerophilaceae;g__CAG-196;s__CAG-196 sp002102975	0	0	0	0	5.22224e-05	0	3.21543e-05	0
d__Bacteria;p__Bacteroidota;c__Bacteroidia;o__Bacteroidales;f__Porphyromonadaceae;g__Porphyromonas_A_859423;s__Porphyromonas_A_859423 pasteri	0.0149508	0.00833828	0.0192059	0.0260479	0	0	0	0
d__Bacteria;p__Firmicutes_D;c__Bacilli;o__Paenibacillales;f__Paenibacillaceae_367444;g__Paenibacillus_O;s__Paenibacillus_O humicus	0	0.000683917	0.000153571	0.00021328	0	0	0	0
d__Bacteria;p__Firmicutes_A;c__Clostridia_258483;o__Tissierellales;f__Peptoniphilaceae;g__Parvimonas;s__Parvimonas micra	0.00352229	0.0175714	0.00239874	0.00196119	0	7.41675e-06	0	8.85506e-05
d__Bacteria;p__Firmicutes_A;c__Clostridia_258483;o__Lachnospirales;f__Lachnospiraceae;g__Eubacterium_F;s__Eubacterium_F sp003491505	0	0	0	0	0.000970392	0.000149867	0.000541592	0.000173596
d__Bacteria;p__Firmicutes_A;c__Clostridia_258483;o__Christensenellales;f__CAG-314;g__CAG-314;s__CAG-314 sp900551395	0	0	0	0	0.000175789	0.00012025	3.25945e-05	0
d__Bacteria;p__Desulfobacterota_I;c__Desulfovibrionia;o__Desulfovibrionales;f__Desulfovibrionaceae;g__Desulfovibrio_R_446353;s__Desulfovibrio_R_446353 piger_A	0	0	0	0	0.000530812	0.000699408	0.000462195	0.000451018
d__Bacteria;p__Firmicutes_A;c__Clostridia_258483;o__Tissierellales;f__Peptoniphilaceae;g__W5053;s__W5053 sp000467935	0	0.000811665	0	0	0	0	0	0
d__Bacteria;p__Firmicutes_A;c__Clostridia_258483;o__Lachnospirales;f__Lachnospiraceae;g__CAG-127;s__CAG-127 sp900319515	0	0	0	0	0.00178933	0.000617014	0.000594602	0.00178779
d__Bacteria;p__Firmicutes_B_370539;c__Peptococcia;o__Peptococcales;f__Peptococcaceae_369362;g__Peptococcus;s__Peptococcus niger	0	0	0	0	0.000152194	0.000194006	0	0.000169648
d__Bacteria;p__Firmicutes_A;c__Clostridia_258483;o__Peptostreptococcales;f__Anaerovoracaceae;g__Copromorpha;s__Copromorpha sp900066305	0	0	0	0	0.00135852	0.00393418	0.00132174	0.00309722
d__Bacteria;p__Bacteroidota;c__Bacteroidia;o__Bacteroidales;f__Bacteroidaceae;g__Prevotella;s__Prevotella sp902776665	0	0.000367579	0	0	0	0	0	0
d__Bacteria;p__Firmicutes_A;c__Clostridia_258483;o__Oscillospirales;f__Acutalibacteraceae;g__Clostridium_A;s__Clostridium_A leptum	0	2.59909e-05	0	0	0.00121216	0.00067293	0.000591145	0.000745239
d__Bacteria;p__Firmicutes_A;c__Clostridia_258483;o__Lachnospirales;f__Lachnospiraceae;g__Eubacterium_I;s__Eubacterium_I ramulus	0	0	0	0	0.00285722	0.00056493	0.000944392	0.000690658
d__Bacteria;p__Bacteroidota;c__Bacteroidia;o__Bacteroidales;f__Bacteroidaceae;g__Phocaeicola_A_858004;s__Phocaeicola_A_858004 plebeius	0	0	0	0	0.00176046	0	0.00130455	0.000121492
d__Bacteria;p__Bacteroidota;c__Bacteroidia;o__Bacteroidales;f__Bacteroidaceae;g__Prevotella;s__Prevotella pectinovora	0	0	0	0	0.000285372	0	0	0.000167813
d__Bacteria;p__Firmicutes_A;c__Clostridia_258483;o__Lachnospirales;f__Lachnospiraceae;g__Anaerobutyricum;s__Anaerobutyricum soehngenii	0	0.00198696	0	0	0.0213709	0.021273	0.0129272	0.0173314
d__Bacteria;p__Proteobacteria;c__Gammaproteobacteria;o__Burkholderiales_597441;f__Neisseriaceae_563222;g__Neisseria_563205;s__Neisseria flavescens	0.00280182	0.00679621	0.0060819	0.0017933	0	0	0	0
d__Bacteria;p__Actinobacteriota;c__Actinomycetia;o__Actinomycetales;f__Bifidobacteriaceae;g__Bifidobacterium_388775;s__Bifidobacterium adolescentis	4.09409e-05	0.0013346	0	3.6169e-05	0.0180072	0.048016	0.0196939	0.0490581
d__Bacteria;p__Proteobacteria;c__Gammaproteobacteria;o__Enterobacterales_A_737866;f__Enterobacteriaceae_A;g__Enterobacter_B_713587;s__Enterobacter_B_713587 hormaechei_712820	0	7.79727e-05	0	0	0.000380496	0	0.00118971	0
d__Bacteria;p__Firmicutes_A;c__Clostridia_258483;o__Peptostreptococcales;f__Anaerovoracaceae;g__Eubacterium_B;s__	0.00369989	0.00242853	0.0040189	0.00492686	0	0	0	0
d__Bacteria;p__Firmicutes_A;c__Clostridia_258483;o__Oscillospirales;f__QAKW01;g__;s__	0	0	0	0	1.01971e-05	8.10377e-05	4.07432e-05	0
d__Bacteria;p__Bacteroidota;c__Bacteroidia;o__Bacteroidales;f__Bacteroidaceae;g__Prevotella;s__Prevotella loescheii	0.000229569	6.14305e-05	0.000217174	8.5571e-05	0	0	0	0
d__Bacteria;p__Fusobacteriota;c__Fusobacteriia;o__Fusobacteriales_993521;f__Fusobacteriaceae_993521;g__Fusobacterium_C;s__Fusobacterium_C periodonticum_D	0.0157568	0.00576807	0.0122168	0.00673919	0	0	0	0
d__Bacteria;p__Firmicutes_A;c__Clostridia_258483;o__Christensenellales;f__CAG-138;g__SFDB01;s__SFDB01 sp004558825	0	0	0	0	0	0.000334352	0	0.000427924
d__Bacteria;p__Actinobacteriota;c__Actinomycetia;o__Actinomycetales;f__Bifidobacteriaceae;g__Alloscardovia;s__Alloscardovia omnicolens	0.000204852	0.000267488	0.000716577	0.000364061	0	0	0	0
d__Bacteria;p__Bacteroidota;c__Bacteroidia;o__Bacteroidales;f__Bacteroidaceae;g__Prevotella;s__Prevotella pleuritidis	0	0.000170374	4.20286e-05	1.00644e-05	0	0	0	0
d__Bacteria;p__Firmicutes_A;c__Clostridia_258483;o__Peptostreptococcales;f__Peptostreptococcaceae_256921;g__Romboutsia_B;s__Romboutsia_B ilealis	0	0.000580884	0	0	0.0171647	0.0261475	0.0250449	0.0351322
d__Bacteria;p__Firmicutes_A;c__Clostridia_258483;o__Christensenellales;f__CAG-138;g__CAG-1024;s__	0	0	0	0	0	3.96172e-05	0	3.23834e-05
d__Bacteria;p__Firmicutes_A;c__Clostridia_258483;o__Lachnospirales;f__Lachnospiraceae;g__CAG-510;s__CAG-510 sp002432425	0	0	0	0	8.03807e-05	0.000747742	0.000150389	0.000608939
d__Bacteria;p__Firmicutes_C;c__Negativicutes;o__Veillonellales;f__Megasphaeraceae;g__Anaeroglobus;s__Anaeroglobus geminatus	0	0.000326616	0	3.51865e-05	0	0	0	0
d__Bacteria;p__Firmicutes_A;c__Clostridia_258483;o__Oscillospirales;f__Oscillospiraceae_88309;g__Lawsonibacter;s__	0	0	0	0	0.000591651	4.2961e-05	0.000415616	0.000297911
d__Bacteria;p__Firmicutes_A;c__Clostridia_258483;o__Tissierellales;f__Peptoniphilaceae;g__Peptoniphilus_A;s__Peptoniphilus_A lacrimalis	0	0	0	0	0	9.91408e-06	0	2.88517e-05
d__Bacteria;p__Firmicutes_A;c__Clostridia_258483;o__Oscillospirales;f__Acutalibacteraceae;g__UBA5905;s__	0	0	0	0	0.000218965	0	6.28772e-05	0.000136046
d__Bacteria;p__Desulfobacterota_I;c__Desulfovibrionia;o__Desulfovibrionales;f__Desulfovibrionaceae;g__Desulfovibrio_R_446353;s__Desulfovibrio_R_446353 fairfieldensis	0	0.000174398	0	0	0.000834797	0.000189613	0.000504023	2.88517e-05
d__Bacteria;p__Firmicutes_D;c__Bacilli;o__Lactobacillales;f__Streptococcaceae;g__Lactococcus_A_346120;s__Lactococcus_A_346120 lactis_346025	0	0	0	0.000276445	0.000409916	0.000943144	0.000467329	8.26173e-05
d__Bacteria;p__Firmicutes_C;c__Negativicutes;o__Selenomonadales;f__Selenomonadaceae_42771;g__Centipeda;s__Selenomonas timonae	0.000128356	0.000321581	0	3.5489e-05	0	0	0	0
d__Bacteria;p__Bacteroidota;c__Bacteroidia;o__Bacteroidales;f__Bacteroidaceae;g__Bacteroides_H;s__Bacteroides_H luhongzhouii	0	0	0	0	0	3.68406e-06	0.000131051	0
d__Bacteria;p__Firmicutes_A;c__Clostridia_258483;o__Lachnospirales;f__Lachnospiraceae;g__Catonella;s__Catonella morbi	0.00159994	0.00117501	0.00115845	0.00117437	0	0	0	0
d__Bacteria;p__Bacteroidota;c__Bacteroidia;o__Bacteroidales;f__Bacteroidaceae;g__Alloprevotella;s__Alloprevotella sp900095835	0.00194014	0.000436374	0.00089492	0.000169882	0	0	0	0
d__Bacteria;p__Firmicutes_D;c__Bacilli;o__Lactobacillales;f__Lactobacillaceae;g__Lactobacillus;s__Lactobacillus paragasseri	0.000296944	0.00152278	7.81893e-05	2.74763e-05	0.00243137	4.99577e-05	0	0
d__Bacteria;p__Actinobacteriota;c__Coriobacteriia;o__Coriobacteriales;f__Coriobacteriaceae;g__Collinsella;s__Collinsella tanakaei	0	0	0	0	0.000125963	0	0.00018816	3.30469e-05
d__Bacteria;p__Patescibacteria;c__Saccharimonadia;o__Saccharimonadales;f__Nanosyncoccaceae;g__Nanosyncoccus;s__Nanosyncoccus sp007845165	0.000870594	0.000499191	0.000356435	0.000153137	0	0	0	0
d__Bacteria;p__Firmicutes_A;c__Clostridia_258483;o__Oscillospirales;f__Ruminococcaceae;g__Ruminococcus_F;s__Ruminococcus_F champanellensis	0	0	0	0	0	0.000376604	0.000313263	0.000551872
d__Bacteria;p__Proteobacteria;c__Gammaproteobacteria;o__Enterobacterales_A_737866;f__Pasteurellaceae;g__Haemophilus_D_735815;s__Haemophilus_D_735815 parainfluenzae	0.0200074	0.0124737	0.0115485	0.0141855	0.00071944	0	0.000400143	0
d__Bacteria;p__Firmicutes_C;c__Negativicutes;o__Selenomonadales;f__Selenomonadaceae_42771;g__Centipeda;s__Centipeda infelix	0.000255792	0.000517544	7.86002e-05	4.67472e-05	0	0	0	0
d__Bacteria;p__Firmicutes_A;c__Clostridia_258483;o__Oscillospirales;f__Ruminococcaceae;g__CAG-353;s__CAG-353 sp900066885	0	0	0	0	0	0	8.24375e-05	0.000465968
d__Bacteria;p__Actinobacteriota;c__Coriobacteriia;o__Coriobacteriales;f__Coriobacteriaceae;g__Enorma;s__Enorma massiliensis	0	0	0	0	0.000289899	0	0.000285816	0
d__Bacteria;p__Proteobacteria;c__Gammaproteobacteria;o__Enterobacterales_A_737866;f__Enterobacteriaceae_A;g__Escherichia_710834;s__Shigella boydii	0	0	0	0	0	0	0	0.000454798
d__Bacteria;p__Patescibacteria;c__Saccharimonadia;o__Saccharimonadales;f__Nanosynbacteraceae;g__Nanosynbacter;s__Nanosynbacter sp010202645	0	0.000365389	0	0	0	0	0	0
d__Bacteria;p__Bacteroidota;c__Bacteroidia;o__Bacteroidales;f__Bacteroidaceae;g__Prevotella;s__Prevotella hominis	0	0	0	0	0	0	0	0.00116733
d__Bacteria;p__Fusobacteriota;c__Fusobacteriia;o__Fusobacteriales_993777;f__Leptotrichiaceae;g__Leptotrichia_A_993758;s__Leptotrichia_A_993758 shahii	0.000408764	0.00139463	5.84122e-05	0.000117886	0	0	0	0
d__Bacteria;p__Firmicutes_A;c__Clostridia_258483;o__Oscillospirales;f__CAG-272;g__Avispirillum;s__	0	0	0	0	2.91089e-05	4.90762e-05	0	0.000102904
d__Bacteria;p__Fusobacteriota;c__Fusobacteriia;o__Fusobacteriales_993521;f__Fusobacteriaceae_993521;g__Fusobacterium_C;s__Fusobacterium_C nucleatum_993250	0	0.00363135	0	0	0	0	0	0
d__Bacteria;p__Actinobacteriota;c__Coriobacteriia;o__Coriobacteriales;f__Coriobacteriaceae;g__Collinsella;s__	0	0	0	0	0	0.000195002	0	0.000262729
d__Bacteria;p__Actinobacteriota;c__Actinomycetia;o__Actinomycetales;f__Bifidobacteriaceae;g__Bifidobacterium_388775;s__Bifidobacterium longum	0.000125999	0.00166021	0.00235258	3.36587e-05	0.0202846	0.0235642	0.0297951	0.0348882
d__Bacteria;p__Actinobacteriota;c__Coriobacteriia;o__Coriobacteriales;f__QAMH01;g__QAMH01;s__QAMH01 sp003149935	0	0	0	0	0.000148939	0.000223567	0.000147355	4.34268e-05
d__Bacteria;p__Actinobacteriota;c__Coriobacteriia;o__Coriobacteriales;f__Eggerthellaceae;g__CAG-1427;s__CAG-1427 sp000435675	0	0	0	0	0.00041552	0.000128164	0.000239666	0
d__Bacteria;p__Firmicutes_A;c__Clostridia_258483;o__Oscillospirales;f__Oscillospiraceae_88309;g__Dysosmobacter;s__Dysosmobacter sp000403435	0	0	0	0	0.000661201	0.000528217	0.000635799	0.000388352
d__Bacteria;p__Firmicutes_D;c__Bacilli;o__Erysipelotrichales;f__Erysipelotrichaceae;g__Clostridium_AQ;s__Clostridium_AQ innocuum	0	0	0	0	0.000238353	0.000169088	0.00050897	0
d__Bacteria;p__Bacteroidota;c__Bacteroidia;o__Bacteroidales;f__Tannerellaceae;g__Parabacteroides_B_862066;s__Parabacteroides_B_862066 merdae	0	0.000389972	0	0	0.00265642	0.00160079	0.00483052	0.00293742
d__Bacteria;p__Firmicutes_D;c__Bacilli;o__Lactobacillales;f__Streptococcaceae;g__Streptococcus;s__Streptococcus rubneri	0.00496937	0.0139902	0.00544141	0.00554779	7.77171e-05	4.69006e-05	0.000129888	4.53669e-05
d__Bacteria;p__Firmicutes_A;c__Clostridia_258483;o__Oscillospirales;f__Ruminococcaceae;g__Negativibacillus;s__Negativibacillus massiliensis	0	0	0	0	0.00150435	0.000533444	0.000413246	0.000252802
d__Bacteria;p__Firmicutes_D;c__Bacilli;o__Erysipelotrichales;f__Erysipelotrichaceae;g__Bulleidia;s__Bulleidia massiliensis	0	0	0	0	0	0.00288002	0	7.9984e-05
d__Bacteria;p__Bacteroidota;c__Bacteroidia;o__Bacteroidales;f__Bacteroidaceae;g__Bacteroides_H;s__Bacteroides_H cellulosilyticus	0	0	0	0	0.00235615	0	0.000295103	0
d__Bacteria;p__Campylobacterota;c__Campylobacteria;o__Campylobacterales;f__Campylobacteraceae;g__Campylobacter_B;s__Campylobacter_B gracilis	4.99127e-05	0.000339594	2.0123e-05	7.07683e-05	0	0	0	0
d__Bacteria;p__Firmicutes_D;c__Bacilli;o__Lactobacillales;f__Aerococcaceae;g__Granulicatella;s__Granulicatella adiacens	0	0	0	0	0	0	4.52477e-05	2.41813e-05
d__Bacteria;p__Bacteroidota;c__Bacteroidia;o__Bacteroidales;f__Bacteroidaceae;g__Prevotella;s__Prevotella stercorea	0	0	0	0	0.0012201	0.0039131	0.000837538	0.000210417
d__Bacteria;p__Firmicutes_A;c__Clostridia_258483;o__Lachnospirales;f__Lachnospiraceae;g__Oribacterium;s__Oribacterium asaccharolyticum	0.00127245	0.00084878	0.00225221	0.000625413	0	0	0	0
d__Bacteria;p__Firmicutes_D;c__Bacilli;o__Lactobacillales;f__Lactobacillaceae;g__Limosilactobacillus;s__Limosilactobacillus fermentum	0	0.00185948	0	0	0.00315163	4.61148e-05	9.37734e-06	0
d__Bacteria;p__Firmicutes_A;c__Clostridia_258483;o__Peptostreptococcales;f__Anaerovoracaceae;g__Mogibacterium;s__Mogibacterium diversum	0.00128939	0.00232263	0.00129583	0.00222594	7.82473e-06	0	0	0
d__Bacteria;p__Firmicutes_A;c__Clostridia_258483;o__Lachnospirales;f__Lachnospiraceae;g__Eubacterium_F;s__Eubacterium_F sp000687695	0	0	0	0	9.50209e-05	0.000940167	9.37093e-05	0.000334184
d__Bacteria;p__Fusobacteriota;c__Fusobacteriia;o__Fusobacteriales_993521;f__Fusobacteriaceae_993521;g__Fusobacterium_C;s__Fusobacterium_C necrophorum	5.32968e-05	6.96379e-05	0	0	0	0	0	0
d__Bacteria;p__Actinobacteriota;c__Coriobacteriia;o__Coriobacteriales;f__Eggerthellaceae;g__Eggerthella;s__Eggerthella lenta	0	0	0	0	0.000512709	0.000529961	0.00118791	0.000835696
d__Bacteria;p__Firmicutes_A;c__Clostridia_258483;o__TANB77;f__CAG-508;g__CAG-273;s__CAG-273 sp003507395	0	0	0	0	0.000478257	0.003135	0	0.00321119
d__Bacteria;p__Firmicutes_C;c__Negativicutes;o__Veillonellales;f__Megasphaeraceae;g__Caecibacter;s__Caecibacter sp003467125	0	0	0	0	0	0	0	0.000216413
d__Bacteria;p__Firmicutes_A;c__Clostridia_258483;o__Lachnospirales;f__Lachnospiraceae;g__Sellimonas;s__Sellimonas intestinalis	0	0	0	0	8.74078e-05	0	0.000865537	0.000546045
d__Bacteria;p__Firmicutes_A;c__Clostridia_258483;o__Oscillospirales;f__Ruminococcaceae;g__Pygmaiobacter;s__	0	0	0	0	0	6.01529e-05	1.62973e-05	0
d__Bacteria;p__Bacteroidota;c__Bacteroidia;o__Flavobacteriales_877923;f__Flavobacteriaceae;g__Capnocytophaga_820690;s__Capnocytophaga granulosa	0.000564356	0.000540621	0.000482789	0.000124834	0	0	0	0
d__Bacteria;p__Actinobacteriota;c__Actinomycetia;o__Actinomycetales;f__Actinomycetaceae;g__Pauljensenia;s__Pauljensenia sp000185285	0.00256285	0.00119269	0.00466453	0.00361328	0	0	0	0
d__Bacteria;p__Bacteroidota;c__Bacteroidia;o__Bacteroidales;f__Tannerellaceae;g__Tannerella;s__Tannerella forsythia	4.76749e-05	0.00484457	5.42042e-05	0.000181372	0	0	0	0
d__Bacteria;p__Firmicutes_A;c__Clostridia_258483;o__Oscillospirales;f__Oscillospiraceae_88309;g__Evtepia;s__Evtepia gabavorous	0	0.000106675	0	0	0.00331989	0.0016036	0.00239319	0.00270431
d__Bacteria;p__Firmicutes_D;c__Bacilli;o__Erysipelotrichales;f__Coprobacillaceae;g__Erysipelatoclostridium;s__	0	0	0	0	0.00073079	0.000343367	0.00183764	0.000903714
d__Bacteria;p__Bacteroidota;c__Bacteroidia;o__Bacteroidales;f__Porphyromonadaceae;g__Porphyromonas_A_859424;s__Porphyromonas_A_859424 endodontalis	0.000526247	0.00563971	0.000226329	0.00082223	0	0	0	0
d__Bacteria;p__Actinobacteriota;c__Actinomycetia;o__Actinomycetales;f__Actinomycetaceae;g__Pauljensenia;s__Pauljensenia pyogenes_A	0	0.000460682	0.000194049	0.00104029	0	0	0	0
d__Bacteria;p__Firmicutes_A;c__Clostridia_258483;o__UBA1381;f__UBA1381;g__CAG-41;s__	0	0	0	0	0	2.84495e-05	0	9.61274e-05
d__Bacteria;p__Firmicutes_A;c__Clostridia_258483;o__Lachnospirales;f__Lachnospiraceae;g__Clostridium_AP;s__Clostridium_AP scindens	0	0	0	0	0.000122549	0	0.00035581	0
d__Bacteria;p__Firmicutes_A;c__Clostridia_258483;o__Peptostreptococcales;f__Peptostreptococcaceae_256921;g__Intestinibacter;s__Intestinibacter bartlettii	0	0	0	0	0.00388338	0.00281235	0.00561042	0.00914685
d__Bacteria;p__Firmicutes_D;c__Bacilli;o__Lactobacillales;f__Lactobacillaceae;g__Lactobacillus;s__Lactobacillus delbrueckii	0	0	0	0	4.14823e-05	0	5.78656e-05	0
d__Bacteria;p__Firmicutes_A;c__Clostridia_258483;o__Oscillospirales;f__Ruminococcaceae;g__Paludicola;s__Paludicola psychrotolerans	0	0	0	0	7.45786e-05	0	3.25945e-05	1.12418e-05
d__Bacteria;p__Firmicutes_A;c__Clostridia_258483;o__Lachnospirales;f__Lachnospiraceae;g__Mediterraneibacter_A_155590;s__Mediterraneibacter_A_155590 butyricigenes	0	0	0	0	3.21523e-05	0.00010595	0	3.12782e-05
d__Bacteria;p__Actinobacteriota;c__Actinomycetia;o__Actinomycetales;f__Micrococcaceae;g__Rothia;s__Rothia dentocariosa	0.00788433	0.0043929	0.00165345	0.00235626	0	0	0	0
d__Bacteria;p__Proteobacteria;c__Gammaproteobacteria;o__Burkholderiales_597441;f__Neisseriaceae_563222;g__Neisseria_563205;s__Morococcus cerebrosus	0	0	0	0.00022132	0	0	0	0
d__Bacteria;p__Firmicutes_A;c__Clostridia_258483;o__Oscillospirales;f__Acutalibacteraceae;g__Acutalibacter;s__Acutalibacter timonensis	0	0	0	0	3.01796e-05	0	0	0.000129534
d__Bacteria;p__Firmicutes_A;c__Clostridia_258483;o__Oscillospirales;f__Ruminococcaceae;g__Ruminococcus_D;s__Ruminococcus_D bicirculans	0	0.000379221	0	0	0.00927156	0.00357412	0.00586649	0.00142724
d__Bacteria;p__Firmicutes_A;c__Clostridia_258483;o__Lachnospirales;f__Lachnospiraceae;g__Hungatella_A_128155;s__Hungatella_A_128155 effluvii	0	0	0	0	0	0.000242103	0.000105863	7.25439e-05
d__Bacteria;p__Firmicutes_D;c__Bacilli;o__Erysipelotrichales;f__Erysipelotrichaceae;g__Holdemania;s__Holdemania filiformis	0	0	0	0	5.96712e-05	1.22319e-05	2.01058e-05	0
d__Bacteria;p__Actinobacteriota;c__Actinomycetia;o__Actinomycetales;f__Actinomycetaceae;g__Actinomyces;s__Actinomyces graevenitzii	0.0226108	0.0177218	0.0317312	0.0228629	0	0	0	0
d__Bacteria;p__Firmicutes_D;c__Bacilli;o__RF39;f__UBA660;g__RUG13038;s__	0	0	0	0	0	0.000154938	0	2.83355e-05
d__Bacteria;p__Firmicutes_D;c__Bacilli;o__Lactobacillales;f__Enterococcaceae;g__Enterococcus_H_360604;s__Enterococcus_H_360604 faecalis	0	0	0	0	0.00262364	0.000562583	0.00113615	0.000193921
d__Bacteria;p__Firmicutes_A;c__Clostridia_258483;o__Lachnospirales;f__Lachnospiraceae;g__Eubacterium_I;s__	0	0	0	0	0.000236867	0.000312802	0.000227117	0
d__Bacteria;p__Actinobacteriota;c__Coriobacteriia;o__Coriobacteriales;f__Eggerthellaceae;g__CAG-1427;s__CAG-1427 sp000435475	0	0	0	0	0.000421355	0.0010929	3.72373e-05	0.000778196
d__Bacteria;p__Firmicutes_A;c__Clostridia_258483;o__Clostridiales;f__Clostridiaceae_222000;g__Clostridium_P;s__	0	0	0	0	0	8.96857e-05	4.11664e-05	8.75113e-05
d__Bacteria;p__Firmicutes_A;c__Clostridia_258483;o__Tissierellales;f__Peptoniphilaceae;g__Fenollaria;s__Fenollaria massiliensis	0	0	0	0	1.13173e-05	0	3.18799e-05	2.87687e-05
d__Bacteria;p__Campylobacterota;c__Campylobacteria;o__Campylobacterales;f__Campylobacteraceae;g__Campylobacter_A;s__Campylobacter_A concisus	0	0.000127249	0	0	0	0	0	0
d__Bacteria;p__Actinobacteriota;c__Actinomycetia;o__Actinomycetales;f__Actinomycetaceae;g__Pauljensenia;s__Pauljensenia hongkongensis	0	0.000224959	0	0	0	0	0	0
d__Bacteria;p__Actinobacteriota;c__Actinomycetia;o__Actinomycetales;f__Actinomycetaceae;g__Actinomyces;s__Actinomyces oris_A_386611	0.000450223	0	0	0	0	0	0	0
d__Bacteria;p__Actinobacteriota;c__Coriobacteriia;o__Coriobacteriales;f__Atopobiaceae;g__;s__	0	0	0	0	0.000128563	0.000529391	0	0.00121345
d__Bacteria;p__Proteobacteria;c__Gammaproteobacteria;o__Burkholderiales_597441;f__Neisseriaceae_563222;g__Neisseria_563205;s__Neisseria elongata	0.000736521	0.000817172	0.00109475	0.000154636	0	0	0	0
d__Bacteria;p__Proteobacteria;c__Gammaproteobacteria;o__Burkholderiales_595425;f__Burkholderiaceae_A_595425;g__Lautropia;s__Lautropia mirabilis	0.00296513	0.00327088	0.00322503	0.00294701	0	0	0	0
d__Bacteria;p__Firmicutes_A;c__Clostridia_258483;o__Lachnospirales;f__Lachnospiraceae;g__CAG-317_146760;s__CAG-317 sp000433215	0	0	0	0	0.00115316	0.000679928	0.000724984	0.00144035
d__Bacteria;p__Firmicutes_A;c__Clostridia_258483;o__Christensenellales;f__Christensenellaceae;g__Christensenella;s__	0	0	0	0	0	9.73302e-05	2.77797e-05	5.04905e-05
d__Bacteria;p__Firmicutes_D;c__Bacilli;o__Erysipelotrichales;f__Erysipelotrichaceae;g__NSJ-61;s__NSJ-61 sp003433845	0	0	0	0	7.56321e-05	0	2.85816e-05	0
d__Bacteria;p__Firmicutes_D;c__Bacilli;o__Lactobacillales;f__Lactobacillaceae;g__Limosilactobacillus;s__Limosilactobacillus mucosae	0	0	0	0	0	0	0	0.00265447
d__Bacteria;p__Firmicutes_A;c__Clostridia_258483;o__Lachnospirales;f__Lachnospiraceae;g__Oliverpabstia;s__	0	0.000473851	0	0	0.0074695	0.00380884	0.00632505	0.0111601
d__Bacteria;p__Firmicutes_A;c__Clostridia_258483;o__Oscillospirales;f__Acutalibacteraceae;g__CAG-177;s__CAG-177 sp003538135	0	0.000344255	0	0	0.00468334	0.00741613	0.00558071	0.001945
d__Bacteria;p__Spirochaetota;c__Spirochaetia;o__Treponematales;f__Treponemataceae;g__Treponema_C;s__Treponema_C maltophilum	2.19074e-05	0.000316669	0	0	0	0	0	0
d__Bacteria;p__Firmicutes_A;c__Clostridia_258483;o__Lachnospirales;f__Lachnospiraceae;g__CAG-95;s__CAG-95 sp900066375	0	0	0	0	0	0.000632302	0	0.000116643
d__Bacteria;p__Firmicutes_C;c__Negativicutes;o__Veillonellales;f__Dialisteraceae;g__Dialister;s__Dialister propionicifaciens	0	0	0	0	2.72727e-05	1.98282e-05	0	2.88517e-05
d__Bacteria;p__Actinobacteriota;c__Coriobacteriia;o__Coriobacteriales;f__Atopobiaceae;g__Olsenella_H_405123;s__Olsenella_H_405123 uli_405121	0	0.000939575	0	3.09108e-05	0	0	0	0
d__Bacteria;p__Actinobacteriota;c__Coriobacteriia;o__Coriobacteriales;f__Eggerthellaceae;g__Slackia_A;s__Slackia_A exigua	2.37323e-05	0.000467852	0	3.09108e-05	0	0	0	0
d__Bacteria;p__Actinobacteriota;c__Actinomycetia;o__Propionibacteriales;f__Propionibacteriaceae;g__Arachnia;s__Arachnia rubra	0	1.19503e-05	0	0	0	0	0	0
d__Bacteria;p__Firmicutes_A;c__Clostridia_258483;o__Peptostreptococcales;f__Peptostreptococcaceae_256921;g__Peptostreptococcus;s__Peptostreptococcus stomatis	0.0056583	0.00866063	0.0067217	0.00893374	0	0	0	0.000140449
d__Bacteria;p__Bacteroidota;c__Bacteroidia;o__Bacteroidales;f__Tannerellaceae;g__Tannerella;s__Tannerella serpentiformis	0.000770622	0.000683607	0.000669759	0.000337505	0	0	0	0
d__Bacteria;p__Cyanobacteria;c__Cyanobacteriia;o__Cyanobacteriales;f__Coleofasciculaceae_23353;g__SIO2C1;s__SIO2C1 sp010672925	2.83768e-05	9.72384e-06	6.52831e-05	0	3.24137e-05	0	0	1.96191e-05
d__Bacteria;p__Proteobacteria;c__Gammaproteobacteria;o__Burkholderiales_597441;f__Neisseriaceae_563222;g__Neisseria_563205;s__Neisseria perflava	0.00999248	0.00453184	0.00982066	0.00115811	0	0	0	0
d__Bacteria;p__Actinobacteriota;c__Coriobacteriia;o__Coriobacteriales;f__Eggerthellaceae;g__Phoenicibacter;s__Phoenicibacter congonensis	0	0	0	0	0	0.000180453	0	0.000356528
d__Bacteria;p__Firmicutes_A;c__Clostridia_258483;o__Oscillospirales;f__Acutalibacteraceae;g__CAG-177;s__	0	0	0	0	0	0.00128045	0.000578553	0.00239973
d__Bacteria;p__Firmicutes_A;c__Clostridia_258483;o__Oscillospirales;f__Oscillospiraceae_88309;g__Vescimonas;s__Vescimonas fastidiosa	0	0	0	0	0.00056506	0.00179713	0	0.000541765
d__Bacteria;p__Bacteroidota;c__Bacteroidia;o__Bacteroidales;f__Bacteroidaceae;g__Prevotella;s__Prevotella scopos	0.000393636	0	1.80636e-05	0.000114228	0	0	0	0
d__Bacteria;p__Firmicutes_C;c__Negativicutes;o__Selenomonadales;f__Selenomonadaceae_42771;g__Selenomonas_B_42762;s__Selenomonas sputigena	0.000637756	0.0019742	0.000310327	0.000289101	0	0	0	0
d__Bacteria;p__Myxococcota_A_473307;c__Bradymonadia;o__UBA4248;f__UBA4248;g__UBA4248;s__UBA4248 sp004554395	0	0	0	0	0	0.000140345	0	0.000159423
d__Bacteria;p__Firmicutes_A;c__Clostridia_258483;o__Oscillospirales;f__Ruminococcaceae;g__Massilioclostridium;s__	0	0	0	0	4.07886e-05	3.01724e-05	0	0
d__Bacteria;p__Firmicutes_A;c__Clostridia_258483;o__Oscillospirales;f__Ruminococcaceae;g__Fimivivens;s__Fimivivens sp900113995	0	0	0	0	2.37933e-05	0	1.17934e-05	2.42876e-05
d__Bacteria;p__Firmicutes_D;c__Bacilli;o__Lactobacillales;f__Lactobacillaceae;g__Limosilactobacillus;s__Limosilactobacillus reuteri	0	0.000110204	0	0	0	5.35619e-05	0	0
d__Bacteria;p__Proteobacteria;c__Gammaproteobacteria;o__Enterobacterales_A_737866;f__Pasteurellaceae;g__Haemophilus_D_734546;s__	0.00168251	0	0.00016111	0	0	0	0	0
d__Bacteria;p__Proteobacteria;c__Gammaproteobacteria;o__Burkholderiales_597441;f__Neisseriaceae_563222;g__Neisseria_563205;s__Neisseria oralis	0.000381681	0.000573268	0.000275444	0.000181323	0	0	0	0
d__Bacteria;p__Firmicutes_A;c__Clostridia_258483;o__Clostridiales;f__Clostridiaceae_222000;g__Clostridium_P;s__Sarcina ventriculi	0	0	0	0	0	0	0.000754776	0.00848537
d__Bacteria;p__Bacteroidota;c__Bacteroidia;o__Bacteroidales;f__Bacteroidaceae;g__Prevotella;s__Prevotella saccharolytica	3.65123e-05	0	0	0	0	0	0	0
d__Bacteria;p__Bacteroidota;c__Bacteroidia;o__Bacteroidales;f__Bacteroidaceae;g__Prevotella;s__Prevotella seregens	0	8.32058e-05	0	0	0	0	0	0
d__Bacteria;p__Firmicutes_A;c__Clostridia_258483;o__Lachnospirales;f__Anaerotignaceae;g__Anaerotignum_189125;s__Anaerotignum lactatifermentans	0	0	0	0	0.000393947	0	0.000176642	5.0123e-05
d__Bacteria;p__Proteobacteria;c__Gammaproteobacteria;o__Burkholderiales_597441;f__Neisseriaceae_563222;g__Kingella_A;s__	0.000113686	0.000411487	0.000238602	0.000158493	0	0	0	0
d__Bacteria;p__Synergistota;c__Synergistia;o__Synergistales;f__Aminobacteriaceae;g__Fretibacterium;s__Fretibacterium fastidiosum	4.76749e-05	0.00130792	0	0	0	0	0	0
d__Bacteria;p__Bacteroidota;c__Bacteroidia;o__Bacteroidales;f__Rikenellaceae;g__Alistipes_A_871400;s__	0	0	0	0	0	0.000139994	0.00103488	0
d__Bacteria;p__Desulfobacterota_I;c__Desulfovibrionia;o__Desulfovibrionales;f__Desulfovibrionaceae;g__Desulfovibrio_R_446353;s__	0	0.00034788	0	0	0	0	0	0
d__Bacteria;p__Proteobacteria;c__Gammaproteobacteria;o__Burkholderiales_595427;f__Burkholderiaceae_A_595427;g__Parasutterella;s__Parasutterella excrementihominis	0	0	0	0	0.000922997	0.000329686	0.000768126	7.54398e-05
d__Bacteria;p__Firmicutes_A;c__Clostridia_258483;o__Lachnospirales;f__Lachnospiraceae;g__Butyrivibrio_A_180067;s__Butyrivibrio_A_180067 crossotus	0	0.000116959	0	0	0.000223992	0.00353351	3.0689e-05	0.00391714
d__Bacteria;p__Proteobacteria;c__Gammaproteobacteria;o__Burkholderiales_597441;f__Neisseriaceae_563222;g__Eikenella_561455;s__Eikenella halliae	0.000150883	0.000142531	0.000267294	0	0	0	0	0
d__Bacteria;p__Actinobacteriota;c__Coriobacteriia;o__Coriobacteriales;f__Coriobacteriaceae;g__Collinsella;s__Collinsella aerofaciens_F	0	0.000810423	0	0	0.0203678	0.0411367	0.0344752	0.0401899
d__Bacteria;p__Patescibacteria;c__Saccharimonadia;o__Saccharimonadales;f__Nanosynbacteraceae;g__Nanosynbacter;s__	0.00831657	0.00276614	0.00948893	0.00367341	0	0	0	0
d__Bacteria;p__Actinobacteriota;c__Actinomycetia;o__Actinomycetales;f__Actinomycetaceae;g__Actinomyces;s__Actinomyces israelii	0	0.000118399	0	0	0	0	0	0
d__Bacteria;p__Firmicutes_A;c__Clostridia_258483;o__Lachnospirales;f__Lachnospiraceae;g__Ruminococcus_B;s__Mediterraneibacter gnavus	0	0	0	0	0.000400399	0.00115287	0.002696	0.00239148
d__Bacteria;p__Firmicutes_A;c__Clostridia_258483;o__Lachnospirales;f__Lachnospiraceae;g__Blautia_A_141780;s__Blautia_A_141780 stercoris	0	0	0	0	0.00218492	0.000769136	5.00125e-05	8.90544e-05
d__Bacteria;p__Firmicutes_C;c__Negativicutes;o__Selenomonadales;f__Selenomonadaceae_42771;g__Centipeda;s__	0.000171927	0	0	0	0	0	0	0
d__Bacteria;p__Firmicutes_D;c__Bacilli;o__Staphylococcales;f__Gemellaceae;g__Gemella;s__	0.0111942	0.00959531	0.0132725	0.0151764	2.34742e-05	0	0	0
d__Bacteria;p__Firmicutes_A;c__Clostridia_258483;o__Peptostreptococcales;f__Anaerovoracaceae;g__Hornefia;s__Eubacterium minutum	0	0.000628674	0	0	0	0	0	0
d__Bacteria;p__Actinobacteriota;c__Coriobacteriia;o__Coriobacteriales;f__Eggerthellaceae;g__Slackia_A;s__Slackia_A piriformis	0	0	0	0	0.000201036	0.000537896	0.000760301	0.00112277
d__Bacteria;p__Verrucomicrobiota;c__Lentisphaeria;o__Victivallales;f__Victivallaceae;g__Victivallis;s__Victivallis lenta	0	0	0	0	0	0	3.957e-05	4.73747e-05
d__Bacteria;p__Bacteroidota;c__Bacteroidia;o__Bacteroidales;f__Rikenellaceae;g__Alistipes_A_871400;s__Alistipes_A_871400 sp002362235	0	0	0	0	0	0	1.01194e-05	0.000125445
d__Bacteria;p__Firmicutes_A;c__Clostridia_258483;o__Oscillospirales;f__Oscillospiraceae_88309;g__Dysosmobacter;s__Dysosmobacter welbionis	0	0	0	0	0.00151182	0.000324312	0.000702375	0.000225138
d__Bacteria;p__Proteobacteria;c__Gammaproteobacteria;o__Enterobacterales_A_737866;f__Pasteurellaceae;g__Haemophilus_D_736121;s__	0.000113686	0.000330597	0.000385892	0.000868522	0	0	0	0
d__Bacteria;p__Firmicutes_A;c__Clostridia_258483;o__Lachnospirales;f__Vallitaleaceae_A_116062;g__W11650;s__	7.3346e-06	0.00118425	0	1.97161e-05	0	0	0	0
d__Bacteria;p__Firmicutes_D;c__Bacilli;o__Lactobacillales;f__Streptococcaceae;g__Streptococcus;s__Streptococcus parasanguinis	0.0402783	0.0764279	0.032637	0.0694541	0.000782955	6.26289e-05	0.000845558	0.000694983
d__Bacteria;p__Firmicutes_A;c__Clostridia_258483;o__Lachnospirales;f__Lachnospiraceae;g__Blautia_A_141781;s__Blautia_A_141781 sp900066505	0	0	0	0	6.61181e-05	0.000381442	7.67224e-05	0.00057978
d__Bacteria;p__Cyanobacteria;c__Vampirovibrionia;o__Gastranaerophilales;f__Gastranaerophilaceae;g__Zag111;s__Zag111 sp001899395	0	0	0	0	2.25066e-05	0	0.000116001	0
d__Bacteria;p__Firmicutes_A;c__Clostridia_258483;o__Peptostreptococcales;f__Peptostreptococcaceae_256921;g__Peptacetobacter;s__Peptacetobacter hiranonis	0	0	0	0	0	0.000314564	2.68528e-05	0
d__Bacteria;p__Firmicutes_A;c__Clostridia_258483;o__Lachnospirales;f__Lachnospiraceae;g__Muricomes_149725;s__Faecalicatena contorta	0	0	0	0	6.03591e-05	6.12136e-05	0.000665523	0
d__Bacteria;p__Firmicutes_A;c__Clostridia_258483;o__Monoglobales;f__Monoglobaceae;g__Monoglobus;s__Monoglobus pectinilyticus	0	0	0	0	0.000103981	0.000144209	0.000197677	0.000276719
d__Bacteria;p__Firmicutes_A;c__Clostridia_258483;o__Lachnospirales;f__Lachnospiraceae;g__Fusicatenibacter;s__Fusicatenibacter saccharivorans	0	0.00106407	0	0	0.0248085	0.0136547	0.0243465	0.0188648
d__Bacteria;p__Firmicutes_A;c__Clostridia_258483;o__Oscillospirales;f__Ruminococcaceae;g__Anaerotruncus;s__Anaerotruncus colihominis	0	0	0	0	0	7.65169e-05	0.000144489	0
d__Bacteria;p__Bacteroidota;c__Bacteroidia;o__Bacteroidales;f__Bacteroidaceae;g__Prevotella;s__Prevotella veroralis	0	0	9.1991e-05	0	0	0	0	0
d__Bacteria;p__Firmicutes_A;c__Clostridia_258483;o__Oscillospirales;f__Ruminococcaceae;g__Phocea;s__	0	0	0	0	0.000120559	7.3718e-05	0.000120864	7.64737e-05
d__Bacteria;p__Firmicutes_C;c__Negativicutes;o__Veillonellales;f__Veillonellaceae;g__Veillonella_A;s__Veillonella_A tobetsuensis	0.00453231	0.00191849	0.00326374	0.000756411	0	0	0	0
d__Bacteria;p__Firmicutes_A;c__Clostridia_258483;o__Lachnospirales;f__Lachnospiraceae;g__Eisenbergiella;s__Eisenbergiella tayi	0	0	0	0	0.000333107	9.9472e-05	0.00011245	3.94789e-05
d__Bacteria;p__Firmicutes_A;c__Clostridia_258483;o__Christensenellales;f__Christensenellaceae;g__;s__	0	0	0	0	0.00011919	0	2.30825e-05	0
d__Bacteria;p__Actinobacteriota;c__Actinomycetia;o__Actinomycetales;f__Micrococcaceae;g__Rothia;s__Rothia aeria	0.00197177	0.00203695	0.00145998	0.000825677	0	0	0	0
d__Bacteria;p__Firmicutes_A;c__Clostridia_258483;o__Lachnospirales;f__Lachnospiraceae;g__RUG115;s__RUG115 sp900066395	0	0.000181936	0	0	0.000375092	0.00127284	0	0.000699146
d__Bacteria;p__Firmicutes_A;c__Clostridia_258483;o__Tissierellales;f__Peptoniphilaceae;g__Anaerococcus;s__Anaerococcus vaginalis	0	0	0	0	0	0	0	5.19066e-05
d__Bacteria;p__Proteobacteria;c__Gammaproteobacteria;o__Enterobacterales_A_737866;f__Pasteurellaceae;g__Aggregatibacter_736122;s__	0.000885869	0.000872452	0.000155235	0.00126135	0	0	0	0
d__Bacteria;p__Bacteroidota;c__Bacteroidia;o__Bacteroidales;f__Marinifilaceae;g__Butyricimonas;s__Butyricimonas virosa	0	0	0	0	0.000136274	3.40802e-05	0	0
d__Bacteria;p__Bacteroidota;c__Bacteroidia;o__Bacteroidales;f__Rikenellaceae;g__Alistipes_A_871404;s__	0	0	0	0	0.000355837	0	0.000205677	7.20565e-05
d__Bacteria;p__Actinobacteriota;c__Actinomycetia;o__Actinomycetales;f__Bifidobacteriaceae;g__Bifidobacterium_388775;s__Bifidobacterium angulatum	0	0	0	0	0.000135909	0.00255999	0	0.00413744
d__Bacteria;p__Firmicutes_A;c__Clostridia_258483;o__Lachnospirales;f__Lachnospiraceae;g__UMGS1375;s__UMGS1375 sp900066615	0	0.000155945	0	0	0.00255651	0.000303583	0.00158649	0.00189121
d__Bacteria;p__Actinobacteriota;c__Coriobacteriia;o__Coriobacteriales;f__Atopobiaceae;g__Lancefieldella;s__Lancefieldella parvula	0.00104795	0.000914135	0.00317126	0.00567217	0	0	0	0
d__Bacteria;p__Firmicutes_A;c__Clostridia_258483;o__Lachnospirales;f__Lachnospiraceae;g__Lachnoanaerobaculum;s__Lachnoanaerobaculum saburreum	0	0.000210619	8.62416e-05	0.000174076	0	0	0	0
d__Bacteria;p__Firmicutes_A;c__Clostridia_258483;o__Oscillospirales;f__Ruminococcaceae;g__Bittarella;s__Bittarella massiliensis	0	0	0	0	3.07392e-05	0	7.49186e-05	0
d__Bacteria;p__Actinobacteriota;c__Actinomycetia;o__Actinomycetales;f__Bifidobacteriaceae;g__Bifidobacterium_388775;s__Bifidobacterium catenulatum	0	0.000298895	0	0	0.00308223	0.00539195	0.0308119	0.0221057
d__Bacteria;p__Firmicutes_A;c__Clostridia_258483;o__Oscillospirales;f__Ruminococcaceae;g__Ruminococcus_C_59129;s__	0	0	0	0	0.00026568	0.000980215	0.000362503	0.0013078
d__Bacteria;p__Bacteroidota;c__Bacteroidia;o__Bacteroidales;f__Muribaculaceae;g__Limisoma;s__Limisoma sp900548875	0	0	0	0	0.00138081	0.00136517	0.000671815	0.000177627
d__Bacteria;p__Bacteroidota;c__Bacteroidia;o__Bacteroidales;f__Muribaculaceae;g__Sodaliphilus;s__	0	2.53988e-05	0	0	0	0.00627244	0	0.0031685
d__Bacteria;p__Bacteroidota;c__Bacteroidia;o__Bacteroidales;f__Bacteroidaceae;g__Prevotella;s__Prevotella corporis	0	0	0	0	5.65867e-05	2.85411e-05	0	0
d__Bacteria;p__Bacteroidota;c__Bacteroidia;o__Bacteroidales;f__Bacteroidaceae;g__Bacteroides_H;s__Bacteroides_H salyersiae	0	0	0	0	0.00018793	0	0.000100348	0
d__Bacteria;p__Firmicutes_A;c__Clostridia_258483;o__Lachnospirales;f__CAG-274;g__CAG-274;s__CAG-274 sp900545305	0	0	0	0	0.00214781	0.000206307	0	0
d__Bacteria;p__Chloroflexota;c__Anaerolineae;o__Anaerolineales;f__Anaerolineaceae_409200;g__Flexilinea;s__Flexilinea sp902786265	0	0.000179864	0	0	0	0	0	0
d__Bacteria;p__Synergistota;c__Synergistia;o__Synergistales;f__Synergistaceae;g__Cloacibacillus;s__Cloacibacillus porcorum	0	0	0	0	0	0.000174294	0.000167047	0
d__Bacteria;p__Firmicutes_D;c__Bacilli;o__Erysipelotrichales;f__Erysipelotrichaceae;g__Longicatena;s__Longicatena caecimuris	0	0	0	0	0	0	0.00146653	0.000380525
d__Bacteria;p__Spirochaetota;c__Spirochaetia;o__Treponematales;f__Treponemataceae;g__Treponema_B_986142;s__Treponema_B_986142 vincentii	0	0	5.14278e-05	0	0	0	0	0
d__Bacteria;p__Firmicutes_D;c__Bacilli;o__Lactobacillales;f__Streptococcaceae;g__Streptococcus;s__Streptococcus ilei	0.0215524	0.0274202	0.0155945	0.0185108	0.000288102	0	3.53801e-05	5.96042e-05
d__Bacteria;p__Bacteroidota;c__Bacteroidia;o__Bacteroidales;f__Bacteroidaceae;g__Bacteroides_H;s__Bacteroides_H fragilis	0	7.79727e-05	0	0	0.000777842	0.00100937	0.00301885	0.00116825
d__Bacteria;p__Firmicutes_A;c__Clostridia_258483;o__Lachnospirales;f__Lachnospiraceae;g__CAG-45;s__CAG-45 sp000438375	0	0	0	0	4.93236e-05	0	0	0.000154384
d__Bacteria;p__Firmicutes_A;c__Clostridia_258483;o__Lachnospirales;f__Lachnospiraceae;g__Enterocloster;s__Enterocloster bolteae	0	0	0	0	0.000653295	0	0.000143804	4.28855e-05
d__Bacteria;p__Firmicutes_D;c__Bacilli;o__Staphylococcales;f__Staphylococcaceae;g__Staphylococcus;s__Staphylococcus epidermidis_319181	0	0.000166066	0	0	0	0	0	0
d__Bacteria;p__Actinobacteriota;c__Actinomycetia;o__Actinomycetales;f__Actinomycetaceae;g__Actinomyces;s__Actinomyces massiliensis	0	0.00121974	0	0.00041902	0	0	0	0
d__Bacteria;p__Firmicutes_A;c__Clostridia_258483;o__Lachnospirales;f__Lachnospiraceae;g__Copromonas;s__Copromonas sp900066535	0	0	0	0	0.000557284	0.000137622	0.000264301	0.000165488
d__Bacteria;p__Firmicutes_A;c__Clostridia_258483;o__Peptostreptococcales;f__Anaerovoracaceae;g__Copromorpha;s__	0	0	0	0	0.000210691	0.000599181	0.000101858	0.000645956
d__Bacteria;p__Proteobacteria;c__Gammaproteobacteria;o__Burkholderiales_597441;f__Neisseriaceae_563222;g__Neisseria_563205;s__Neisseria sp000186165	0.00547801	0.00129652	0.00641318	0.00621242	0	0	0	0
d__Bacteria;p__Spirochaetota;c__Spirochaetia;o__Treponematales;f__Treponemataceae;g__Treponema_D;s__Treponema_D amylovorum	7.30247e-06	5.58773e-05	0	0	0	0	0	0
d__Bacteria;p__Firmicutes_A;c__Clostridia_258483;o__Lachnospirales;f__Lachnospiraceae;g__Merdimonas;s__	0	0	0	0	0	0	0.000127368	0
d__Bacteria;p__Bacteroidota;c__Bacteroidia;o__Bacteroidales;f__Marinifilaceae;g__Butyricimonas;s__	0	0	0	0	5.28142e-05	0	3.1449e-05	0
d__Bacteria;p__Firmicutes_D;c__Bacilli;o__Staphylococcales;f__Gemellaceae;g__Gemella;s__Gemella morbillorum	0.00249031	0.00226884	0.00210698	0.00270026	0	0	0	0
d__Bacteria;p__Firmicutes_A;c__Clostridia_258483;o__Lachnospirales;f__Lachnospiraceae;g__Oliverpabstia;s__Oliverpabstia faecicola	0	0	0	0	0.000802801	0.00220364	0.000218851	0
d__Bacteria;p__Bacteroidota;c__Bacteroidia;o__Bacteroidales;f__Bacteroidaceae;g__Bacteroides_H;s__Bacteroides_H nordii	0	0	0	0	0	0	0.000249645	7.29062e-05
d__Bacteria;p__Proteobacteria;c__Gammaproteobacteria;o__Enterobacterales_A_737866;f__Pasteurellaceae;g__Aggregatibacter_736122;s__Aggregatibacter segnis	2.93384e-05	0.000315374	5.74944e-05	0	0	0	0	0
d__Bacteria;p__Firmicutes_D;c__Bacilli;o__Erysipelotrichales;f__Coprobacillaceae;g__Faecalibacillus;s__Faecalibacillus intestinalis	0	0.000190319	0	0	0.00809172	0.00517538	0.0144953	0.00416151
d__Bacteria;p__Firmicutes_D;c__Bacilli;o__Lactobacillales;f__Lactobacillaceae;g__Ligilactobacillus;s__Ligilactobacillus salivarius	0	0	0	0	2.11387e-05	0.000787795	0	0
d__Bacteria;p__Firmicutes_G;c__SHA-98;o__DTU014;f__DTU014;g__DTU014;s__	0	0	0	0	6.35192e-05	3.33754e-05	5.60714e-05	1.97394e-05
d__Bacteria;p__Firmicutes_A;c__Clostridia_258483;o__Lachnospirales;f__Lachnospiraceae;g__Schaedlerella;s__Schaedlerella sp900066545	0	0	0	0	0.000130205	5.61798e-05	5.10837e-05	0
d__Bacteria;p__Bacteroidota;c__Bacteroidia;o__Bacteroidales;f__Rikenellaceae;g__Tidjanibacter;s__Tidjanibacter inops_A	0	0	0	0	0.000261307	0	0.000416124	0
d__Bacteria;p__Firmicutes_D;c__Bacilli;o__Erysipelotrichales;f__Coprobacillaceae;g__Catenibacterium;s__Catenibacterium sp000437715	0	0	0	0	0.00428972	0.023975	0	0.0187194
d__Bacteria;p__Bacteroidota;c__Bacteroidia;o__Bacteroidales;f__Rikenellaceae;g__Alistipes_A_871400;s__Alistipes_A_871400 senegalensis	0	0	0	0	0.000102708	0	0	5.92183e-05
d__Bacteria;p__Proteobacteria;c__Gammaproteobacteria;o__Enterobacterales_A_737866;f__Pasteurellaceae;g__Aggregatibacter_736224;s__	0	0	4.59955e-05	0	0	0	0	0
d__Bacteria;p__Firmicutes_A;c__Clostridia_258483;o__Peptostreptococcales;f__Filifactoraceae_235894;g__Peptoanaerobacter;s__Eubacterium yurii	0.000140752	0.000484355	9.73922e-05	8.90664e-05	0	0	0	0
d__Bacteria;p__Firmicutes_A;c__Clostridia_258483;o__Oscillospirales;f__Oscillospiraceae_88309;g__ER4;s__ER4 sp900317525	0	0	0	1.18297e-05	0.000792618	0.00117115	0.00103282	0.000766804
d__Bacteria;p__Firmicutes_A;c__Clostridia_258483;o__Eubacteriales_258471;f__Eubacteriaceae_258449;g__Pseudoramibacter;s__Pseudoramibacter alactolyticus	0	0.00129896	0	7.15412e-05	0	0	0	0
d__Bacteria;p__Actinobacteriota;c__Actinomycetia;o__Actinomycetales;f__Actinomycetaceae;g__Actinomyces;s__Actinomyces gerencseriae	0	0.000185974	0	0	0	0	0	0
d__Bacteria;p__Bacteroidota;c__Bacteroidia;o__Bacteroidales;f__Bacteroidaceae;g__Bacteroides_H;s__Bacteroides_H eggerthii	0	0	0	0	0.00047077	0.000390834	0.000542326	0.000138133
d__Bacteria;p__Firmicutes_A;c__Clostridia_258483;o__Lachnospirales;f__Lachnospiraceae;g__Oribacterium;s__Oribacterium sinus	0.00370746	0.00401923	0.00426955	0.00436475	0	0	0	0
d__Bacteria;p__Firmicutes_C;c__Negativicutes;o__Veillonellales;f__Dialisteraceae;g__Dialister;s__Dialister invisus	0.000434421	0.00102386	0.000172781	4.28516e-05	0.00164263	0.00357223	0.00711282	0.00326713
d__Bacteria;p__Verrucomicrobiota;c__Kiritimatiellae_777934;o__RFP12;f__UBA1067;g__Spyradenecus;s__Spyradenecus sp004555175	0	0	0	0	0	9.98967e-05	0	0.000117469
d__Bacteria;p__Proteobacteria;c__Gammaproteobacteria;o__Burkholderiales_595427;f__Burkholderiaceae_A_595427;g__Mesosutterella;s__Mesosutterella massiliensis	0	0	0	0	0.000618577	0	0	0
d__Bacteria;p__Firmicutes_D;c__Bacilli;o__Lactobacillales;f__Lactobacillaceae;g__Limosilactobacillus;s__Limosilactobacillus vaginalis	4.46628e-05	5.8117e-05	3.50238e-05	0	0.000124024	0	0	0
d__Bacteria;p__Firmicutes_A;c__Clostridia_258483;o__Oscillospirales;f__Ruminococcaceae;g__Gemmiger_A_73129;s__Gemmiger_A_73129 qucibialis	0	0.000366818	0	0	0.0153596	0.0208972	0.0157731	0.0143816
d__Bacteria;p__Proteobacteria;c__Gammaproteobacteria;o__Burkholderiales_597441;f__Neisseriaceae_563222;g__Kingella_B_563201;s__Kingella_B_563201 oralis	0.000547454	8.68695e-05	5.1745e-05	0.00010538	0	0	0	0
d__Bacteria;p__Proteobacteria;c__Gammaproteobacteria;o__Cardiobacteriales;f__Cardiobacteriaceae;g__Cardiobacterium;s__Cardiobacterium hominis	0.00140751	0.000941154	0.00028411	0.000201078	0	0	0	0
d__Bacteria;p__Bacteroidota;c__Bacteroidia;o__Bacteroidales;f__Bacteroidaceae;g__Prevotella;s__	0.000799931	0.000206887	0.00113519	0.000282258	0.00141237	0.000761759	0.00131864	0.000324431
d__Bacteria;p__Firmicutes_D;c__Bacilli;o__Lactobacillales;f__Streptococcaceae;g__Streptococcus;s__Streptococcus intermedius	0.00113587	0.000760744	0.000690778	0.00026707	2.98656e-05	0	0	0
d__Bacteria;p__Firmicutes_A;c__Clostridia_258483;o__Lachnospirales;f__Lachnospiraceae;g__Mediterraneibacter_A_155507;s__Mediterraneibacter_A_155507 torques	0	0.00020922	0	0	0.00807253	0.00168554	0.00564145	0.00178452
d__Bacteria;p__Firmicutes_A;c__Clostridia_258483;o__Lachnospirales;f__Lachnospiraceae;g__Enterocloster;s__	0	0	0	0	0.000332773	0	3.6539e-05	0
d__Bacteria;p__Desulfobacterota_I;c__Desulfobulbia;o__Desulfobulbales;f__Desulfobulbaceae;g__Desulfobulbus_A_451156;s__Desulfobulbus_A_451156 oralis	0	0.00211815	0	0	0	0	0	0
d__Bacteria;p__Bacteroidota;c__Bacteroidia;o__Flavobacteriales_877923;f__Flavobacteriaceae;g__Capnocytophaga_820690;s__	1.70346e-05	0	0.000221797	0	0	0	0	0
d__Bacteria;p__Actinobacteriota;c__Actinomycetia;o__Actinomycetales;f__Actinomycetaceae;g__Actinomyces;s__Actinomyces dentalis	0	6.48256e-05	0	0	0	0	0	0
d__Bacteria;p__Firmicutes_A;c__Clostridia_258483;o__Christensenellales;f__CAG-917;g__CAG-349;s__CAG-349 sp003539515	0	0	0	0	0	0	4.98588e-05	0.000293673
d__Bacteria;p__Bacteroidota;c__Bacteroidia;o__Bacteroidales;f__Bacteroidaceae;g__Prevotella;s__Prevotella baroniae	0	6.63294e-05	0	0	0	0	0	0
d__Bacteria;p__Bacteroidota;c__Bacteroidia;o__Bacteroidales;f__Bacteroidaceae;g__Alloprevotella;s__Alloprevotella timonensis	0	0	0	0	0.0011832	0.00275989	0.00120025	0.000483953
d__Bacteria;p__Firmicutes_A;c__Clostridia_258483;o__Peptostreptococcales;f__Peptostreptococcaceae_256921;g__Terrisporobacter;s__	0	0	0	0	0.00137345	0.00112753	0.00251273	0.00609513
d__Bacteria;p__Firmicutes_D;c__Bacilli;o__Lactobacillales;f__Streptococcaceae;g__Streptococcus;s__Streptococcus gordonii	0.00206892	0.00557452	0.00104775	0.00645269	4.43716e-05	0	0	0.000193398
d__Bacteria;p__Actinobacteriota;c__Actinomycetia;o__Actinomycetales;f__Actinomycetaceae;g__Pauljensenia;s__Pauljensenia sp000308055	0.000606569	0.00215353	0.000309838	0.00295315	0	0	0	0
d__Bacteria;p__Actinobacteriota;c__Coriobacteriia;o__Coriobacteriales;f__Eggerthellaceae;g__Cryptobacterium;s__Cryptobacterium curtum	2.97752e-05	0.00018272	0.000188642	0	0	0	0	0
d__Bacteria;p__Firmicutes_D;c__Bacilli;o__Lactobacillales;f__Lactobacillaceae;g__Ligilactobacillus;s__Ligilactobacillus ruminis	0	0.000388554	0	0	0.00291332	0.0140683	0.00491185	0.00333753
d__Bacteria;p__Bacteroidota;c__Bacteroidia;o__Bacteroidales;f__Bacteroidaceae;g__Bacteroides_H;s__Bacteroides_H finegoldii	0	0	0	0	0.000603483	0.000302212	0.000464167	2.43764e-05
d__Bacteria;p__Fusobacteriota;c__Fusobacteriia;o__Fusobacteriales_993777;f__Leptotrichiaceae;g__Leptotrichia_A_993758;s__Leptotrichia_A_993758 wadei	0.0283687	0.00694661	0.0427366	0.0065631	0	6.60939e-06	0	0
d__Bacteria;p__Firmicutes_A;c__Clostridia_258483;o__Peptostreptococcales;f__Filifactoraceae_235824;g__Filifactor;s__Filifactor villosus	0.000201894	0.0140064	0.000130507	0.000788165	0	0	0	0
d__Bacteria;p__Firmicutes_A;c__Clostridia_258483;o__Christensenellales;f__CAG-74;g__Onthenecus;s__Onthenecus sp900199405	0	0	0	0	0	0	5.17096e-05	0
d__Bacteria;p__Fusobacteriota;c__Fusobacteriia;o__Fusobacteriales_993777;f__Leptotrichiaceae;g__Leptotrichia_A_993758;s__Leptotrichia_A_993758 hofstadii	0.000990943	0.000878429	0.000436336	0.000152054	0	0	0	0
d__Bacteria;p__Firmicutes_D;c__Bacilli;o__RF39;f__UBA660;g__CAG-628;s__CAG-628 sp003524085	0	0	0	0	0	2.21043e-05	0	2.6231e-05
d__Bacteria;p__Proteobacteria;c__Gammaproteobacteria;o__Burkholderiales_595427;f__Burkholderiaceae_A_595427;g__Duodenibacillus;s__Duodenibacillus sp900542805	0	0	0	0	0	4.94128e-05	0	0
d__Bacteria;p__Bacteroidota;c__Bacteroidia;o__Bacteroidales;f__Paludibacteraceae;g__F0058;s__F0058 sp000163695	0.000458109	0.00237744	0.000393721	0.000305732	0	0	0	0
d__Bacteria;p__Firmicutes_D;c__Bacilli;o__RF39;f__UBA660;g__Onthocola_B;s__Onthocola_B sp000437355	0	0	0	0	0	0.000116704	0	3.25018e-05
d__Bacteria;p__Firmicutes_A;c__Clostridia_258483;o__Tissierellales;f__Peptoniphilaceae;g__Finegoldia;s__Finegoldia magna_H	0	0	0	0	3.0303e-05	5.2963e-05	1.95963e-05	0
d__Bacteria;p__Firmicutes_D;c__Bacilli;o__Lactobacillales;f__Enterococcaceae;g__Enterococcus_D;s__Enterococcus_D gallinarum	0	0	0	0	0.000133115	0	0	0.000119913
d__Bacteria;p__Firmicutes_D;c__Bacilli;o__Staphylococcales;f__Gemellaceae;g__Gemella;s__Gemella sanguinis	0.01985	0.0164684	0.0160888	0.0162406	0	0	2.3612e-05	0
d__Bacteria;p__Proteobacteria;c__Gammaproteobacteria;o__Burkholderiales_595427;f__Burkholderiaceae_A_595427;g__Aphodousia;s__Aphodousia secunda_A	0	0	0	0	5.85165e-05	0	0	0
d__Bacteria;p__Firmicutes_A;c__Clostridia_258483;o__Christensenellales;f__Christensenellaceae;g__Christensenella;s__Christensenella minuta	0	0	0	0	7.40083e-06	0	0	1.41703e-05
d__Bacteria;p__Firmicutes_C;c__Negativicutes;o__Veillonellales;f__Dialisteraceae;g__Dialister;s__Dialister hominis	0	2.0319e-05	0	0	0.0022184	0.000376833	0.00653891	0.000584287
d__Bacteria;p__Firmicutes_A;c__Clostridia_258483;o__Lachnospirales;f__Lachnospiraceae;g__Eubacterium_J;s__Eubacterium_J plexicaudatum	0	4.0638e-05	0	0	0.0014101	0.000532228	0.000233575	0.000507231
d__Bacteria;p__Firmicutes_D;c__Bacilli;o__Lactobacillales;f__Lactobacillaceae;g__Latilactobacillus;s__Latilactobacillus curvatus	0	0	0	0	3.71361e-05	2.30575e-05	0.000103331	0.00032188
d__Bacteria;p__Bacteroidota;c__Bacteroidia;o__Bacteroidales;f__Bacteroidaceae;g__Alloprevotella;s__Alloprevotella tannerae	0.00032617	0.000655957	0.000233656	6.36855e-05	0	0	0	0
d__Bacteria;p__Firmicutes_D;c__Bacilli;o__Lactobacillales;f__Streptococcaceae;g__Streptococcus;s__Streptococcus mutans	0.00104216	0.00523107	0.000116822	0.0021241	5.63698e-05	9.57854e-05	2.74443e-05	0
d__Bacteria;p__Firmicutes_A;c__Clostridia_258483;o__Oscillospirales;f__Oscillospiraceae_88309;g__Evtepia;s__	0	0	0	0	0.000512686	0.00292128	0.000299091	0.00103879
d__Bacteria;p__Firmicutes_A;c__Clostridia_258483;o__Oscillospirales;f__Butyricicoccaceae;g__Pseudobutyricicoccus;s__Pseudobutyricicoccus sp003477405	0	0	0	0	3.48336e-05	0	3.75094e-05	7.81917e-05
d__Bacteria;p__Firmicutes_D;c__Bacilli;o__Lactobacillales;f__Lactobacillaceae;g__Lacticaseibacillus;s__Lacticaseibacillus rhamnosus	0	0.000116686	0	0	0	0.00284713	0	0
d__Bacteria;p__Bacteroidota;c__Bacteroidia;o__Bacteroidales;f__Tannerellaceae;g__Parabacteroides_B_862066;s__Parabacteroides_B_862066 gordonii	0	0	0	0	9.02699e-05	0	3.25662e-05	0
d__Bacteria;p__Firmicutes_C;c__Negativicutes;o__Acidaminococcales;f__Acidaminococcaceae;g__Acidaminococcus;s__Acidaminococcus intestini	0	6.0957e-05	0	0	0.000692012	0.00012288	0.00272306	0.000311883
d__Bacteria;p__Firmicutes_A;c__Clostridia_258483;o__Lachnospirales;f__Lachnospiraceae;g__COE1;s__	0	0	0	0	4.77173e-05	5.11167e-05	6.21163e-05	0
d__Bacteria;p__Firmicutes_A;c__Clostridia_258483;o__Oscillospirales;f__Acutalibacteraceae;g__Ruminococcus_E;s__Ruminococcus_E bromii_B	0	0	0	0	0.0119917	0.0127139	0.016981	0.00648452
d__Bacteria;p__Actinobacteriota;c__Actinomycetia;o__Actinomycetales;f__Actinomycetaceae;g__Peptidiphaga;s__Peptidiphaga gingivicola	0.000278254	0.000860777	0	0.000329989	0	0	0	0
d__Bacteria;p__Bacteroidota;c__Bacteroidia;o__Bacteroidales;f__Bacteroidaceae;g__Prevotella;s__Prevotella multiformis	0	7.02062e-05	0	0	0	0	0	0
d__Bacteria;p__Firmicutes_D;c__Bacilli;o__RF39;f__UBA660;g__CAG-605;s__CAG-605 sp000433475	0	0	0	0	0	0	0	0.000186742
d__Bacteria;p__Bacteroidota;c__Bacteroidia;o__Bacteroidales;f__Bacteroidaceae;g__Prevotella;s__Prevotella shahii	0.000875219	5.81058e-05	0.000620151	0.000361079	0	0	0	0
d__Bacteria;p__Firmicutes_D;c__Bacilli;o__Mycoplasmatales;f__Metamycoplasmataceae;g__Metamycoplasma;s__Metamycoplasma salivarium	0	5.19447e-05	0	7.7912e-06	0	0	0	0
d__Bacteria;p__Firmicutes_A;c__Clostridia_258483;o__Lachnospirales;f__Lachnospiraceae;g__Roseburia;s__Roseburia inulinivorans	0	0.000731158	0	0	0.00332116	0.00162819	0.00317442	0.00211154
d__Bacteria;p__Actinobacteriota;c__Coriobacteriia;o__Coriobacteriales;f__Eggerthellaceae;g__Ellagibacter;s__Ellagibacter isourolithinifaciens	0	0	0	0	0.000296555	0.00172957	0	0.00066457
d__Bacteria;p__Bacteroidota;c__Bacteroidia;o__Bacteroidales;f__Bacteroidaceae;g__Phocaeicola_A_858004;s__Phocaeicola_A_858004 dorei	0	0.000408381	0	0	0.00547804	0.0012189	0.000254657	0.000230346
d__Bacteria;p__Firmicutes_D;c__Bacilli;o__Lactobacillales;f__Lactobacillaceae;g__Weissella_A_338544;s__Weissella_A_338544 cibaria	0	0	0	0	0	3.0032e-05	0.000129727	0
d__Bacteria;p__Firmicutes_A;c__Clostridia_258483;o__Oscillospirales;f__Ruminococcaceae;g__;s__	0	0	0	0	0	0	0	8.92827e-05
d__Bacteria;p__Firmicutes_D;c__Bacilli;o__Lactobacillales;f__Lactobacillaceae;g__Lactobacillus;s__Lactobacillus crispatus	0	0.000311163	0	0	0	0	0	0
d__Bacteria;p__Proteobacteria;c__Alphaproteobacteria;o__Caulobacterales;f__Caulobacteraceae;g__Brevundimonas;s__Brevundimonas nasdae_A_487979	0	4.35996e-05	0	1.68294e-05	0	0	0	0
d__Bacteria;p__Firmicutes_A;c__Clostridia_258483;o__Lachnospirales;f__Lachnospiraceae;g__Clostridium_Q_135853;s__Clostridium_Q_135853 saccharolyticum_A	0	0	0	0	0.000337331	0	0	0
d__Bacteria;p__Firmicutes_A;c__Clostridia_258483;o__Oscillospirales;f__Acutalibacteraceae;g__Hydrogeniiclostridium;s__Hydrogeniiclostridium mannosilyticum	0	0	0	0	0	0	6.06552e-05	6.63949e-05
d__Bacteria;p__Firmicutes_D;c__Bacilli;o__Lactobacillales;f__Aerococcaceae;g__Granulicatella;s__Granulicatella elegans	4.37573e-05	0.000110199	0.00362706	0.00270452	0	0	0	0
d__Bacteria;p__Firmicutes_A;c__Clostridia_258483;o__Oscillospirales;f__Acutalibacteraceae;g__Eubacterium_R;s__Eubacterium_R sp002371215	0	0	0	0	0.000479856	0	0	0.00143142
d__Bacteria;p__Bacteroidota;c__Bacteroidia;o__Bacteroidales;f__Coprobacteraceae;g__Coprobacter;s__Coprobacter secundus	0	0	0	0	4.34203e-05	0	0	0
d__Bacteria;p__Firmicutes_A;c__Clostridia_258483;o__Clostridiales;f__Clostridiaceae_222000;g__Clostridium_T;s__	0	0	0	0	0.00352781	0.00778787	0.00362146	0.0111052
d__Bacteria;p__Firmicutes_A;c__Clostridia_258483;o__Lachnospirales;f__Lachnospiraceae;g__AM51-8;s__AM51-8 sp003478275	0	0	0	0	0.000249989	0	0.000288258	0
d__Bacteria;p__Firmicutes_C;c__Negativicutes;o__Selenomonadales;f__Selenomonadaceae_42771;g__Mitsuokella;s__Mitsuokella sp000469545	0	2.45459e-05	0	0	0	0	0	0
d__Bacteria;p__Firmicutes_A;c__Clostridia_258483;o__Oscillospirales;f__Oscillospiraceae_88309;g__Vescimonas;s__Vescimonas coprocola	0	0.000298895	0	0	0.00274794	0.000496739	0.0011565	0.000532522
d__Bacteria;p__Firmicutes_D;c__Bacilli;o__ML615J-28;f__CAG-313;g__CAG-313;s__CAG-313 sp000433035	0	0	0	0	0.000232801	0	0.000337805	0
d__Bacteria;p__Proteobacteria;c__Alphaproteobacteria;o__Rhizobiales_A_504705;f__Beijerinckiaceae;g__Methylobacterium;s__Methylorubrum podarium	0.000108611	0.00537132	0.000414286	0.000963179	0	0	0	0
d__Bacteria;p__Actinobacteriota;c__Coriobacteriia;o__Coriobacteriales;f__Eggerthellaceae;g__CAG-1427;s__CAG-1427 sp900542265	0	0	0	0	0	0.0010233	0	3.17889e-05
d__Bacteria;p__Patescibacteria;c__Saccharimonadia;o__Saccharimonadales;f__Nanoperiomorbaceae;g__Nanoperiomorbus;s__	0.000458314	0.00269436	2.45167e-05	0.000140713	0	0	0	0
d__Bacteria;p__Firmicutes_A;c__Clostridia_258483;o__Lachnospirales;f__Lachnospiraceae;g__Anaerobutyricum;s__Anaerobutyricum faecale	0	0	0	0	0	0	0.000534101	0
d__Bacteria;p__Firmicutes_A;c__Clostridia_258483;o__Lachnospirales;f__Lachnospiraceae;g__Stomatobaculum;s__Stomatobaculum longum	0.00175467	0.00136643	0.00318414	0.000340493	0	0	0	0
d__Bacteria;p__Bacteroidota;c__Bacteroidia;o__Flavobacteriales_877923;f__Flavobacteriaceae;g__Capnocytophaga_820690;s__Capnocytophaga sp000466425	0	7.38233e-05	4.00848e-05	1.92827e-05	0	0	0	0
d__Bacteria;p__Actinobacteriota;c__Actinomycetia;o__Actinomycetales;f__Bifidobacteriaceae;g__Scardovia;s__Scardovia wiggsiae	0.000643518	0.00499134	6.84348e-05	7.28093e-05	0	0	0	0
d__Bacteria;p__Bacteroidota;c__Bacteroidia;o__Bacteroidales;f__Bacteroidaceae;g__Bacteroides_H;s__Prevotella heparinolytica	0	0.000119503	0	0	0	0	0	0
d__Bacteria;p__Firmicutes_A;c__Clostridia_258483;o__Oscillospirales;f__Ruminococcaceae;g__Marseille-P2935;s__	0	0	0	0	0	0.000225416	0	1.66633e-05
d__Bacteria;p__Proteobacteria;c__Alphaproteobacteria;o__Sphingomonadales;f__Sphingomonadaceae;g__Sphingomonas_L_486704;s__Sphingomonas_L_486704 pseudosanguinis	0	0.000100463	0	0.000210136	0	0	0	0
d__Bacteria;p__Proteobacteria;c__Gammaproteobacteria;o__Pseudomonadales_660879;f__Moraxellaceae;g__Acinetobacter;s__Acinetobacter lactucae	7.20357e-06	0.000130342	2.14286e-05	1.54261e-05	0	0	0	0
d__Bacteria;p__Firmicutes_A;c__Clostridia_258483;o__Oscillospirales;f__Ruminococcaceae;g__QAMM01;s__	0	0	0	0	0.000123833	0	0	6.49163e-05
d__Bacteria;p__Firmicutes_A;c__Clostridia_258483;o__Lachnospirales;f__Lachnospiraceae;g__Blautia_A_141781;s__Blautia_A_141781 hydrogenotrophica	0	0	0	0	0.000448766	0	6.23441e-05	0
d__Bacteria;p__Firmicutes_A;c__Clostridia_258483;o__Lachnospirales;f__Lachnospiraceae;g__Lachnospira;s__	0	0	0	0	0.000284842	8.25731e-05	0	0
d__Bacteria;p__Firmicutes_D;c__Bacilli;o__Bacillales_G_286828;f__Fictibacillaceae;g__Fictibacillus_C;s__Fictibacillus_C phosphorivorans_A_286757	0.000604345	0.00998659	0.00187129	0.00255454	0	0	0	0
d__Bacteria;p__Bacteroidota;c__Bacteroidia;o__Bacteroidales;f__Muribaculaceae;g__CAG-485;s__CAG-485 sp002493045	0	0	0	0	0	3.45861e-05	0	3.62384e-05
d__Bacteria;p__Bacteroidota;c__Bacteroidia;o__Bacteroidales;f__Bacteroidaceae;g__Prevotella;s__Prevotella bivia	0	0	0	0	0.000199826	7.36811e-06	0	0
d__Bacteria;p__Proteobacteria;c__Gammaproteobacteria;o__Enterobacterales_A_737866;f__Enterobacteriaceae_A;g__Escherichia_710834;s__	0	0	0	0	0.00301871	0.00269818	0.00195055	0.00227809
d__Bacteria;p__Firmicutes_A;c__Clostridia_258483;o__Oscillospirales;f__Acutalibacteraceae;g__Solibaculum;s__	0	0	0	0	0	0	4.22104e-05	0
d__Bacteria;p__Firmicutes_A;c__Clostridia_258483;o__Eubacteriales_258471;f__Eubacteriaceae_258449;g__Eubacterium_O_258270;s__Eubacterium_O_258270 callanderi	0	0	0	0	0.000164916	0.000118472	3.98032e-05	3.45447e-05
d__Bacteria;p__Firmicutes_D;c__Bacilli;o__Erysipelotrichales;f__Erysipelotrichaceae;g__UBA636;s__UBA636 sp900546285	0	0	0	0	0	8.34353e-05	0	0
d__Bacteria;p__Spirochaetota;c__Spirochaetia;o__Treponematales;f__Treponemataceae;g__Treponema_C;s__Treponema_C lecithinolyticum	4.03403e-05	2.49025e-05	0	0	0	0	0	0
d__Bacteria;p__Bacteroidota;c__Bacteroidia;o__Bacteroidales;f__Porphyromonadaceae;g__Porphyromonas_A_859423;s__Porphyromonas_A_859423 catoniae	0	0.000124446	8.02349e-05	6.91517e-05	0	0	0	0
d__Bacteria;p__Patescibacteria;c__JAEDAM01;o__BD1-5;f__UBA2023;g__GN02-873;s__GN02-873 sp003260345	0	7.33537e-05	1.36696e-05	0.000210926	0	0	0	0
d__Bacteria;p__Firmicutes_D;c__Bacilli;o__Lactobacillales;f__Streptococcaceae;g__Streptococcus;s__Streptococcus agalactiae	0	0	0	0	0.000352456	0	7.25005e-05	0
d__Bacteria;p__Bacteroidota;c__Bacteroidia;o__Bacteroidales;f__Tannerellaceae;g__Parabacteroides_B_862066;s__Parabacteroides_B_862066 johnsonii	0	0	0	0	0.000119278	0	0.000101879	0
d__Bacteria;p__Firmicutes_A;c__Clostridia_258483;o__Peptostreptococcales;f__Anaerovoracaceae;g__Eubacterium_B;s__Eubacterium_B infirmum	0	0.00059443	0	0	0	0	0	0
d__Bacteria;p__Firmicutes_D;c__Bacilli;o__Bacillales_B_306089;f__Bacillaceae_H_294103;g__Metabacillus_B_289979;s__	0	0.000313917	9.64286e-05	0	0	0	0	0
d__Bacteria;p__Firmicutes_A;c__Clostridia_258483;o__Lachnospirales;f__Lachnospiraceae;g__Roseburia;s__Roseburia intestinalis	0	0	0	0	0.00208011	0	0.00425231	0.000982444
d__Bacteria;p__Firmicutes_A;c__Clostridia_258483;o__Oscillospirales;f__CAG-382;g__SFLA01;s__	0	0	0	0	0	9.91408e-06	0	0.000121075
d__Bacteria;p__Fusobacteriota;c__Fusobacteriia;o__Fusobacteriales_993521;f__Fusobacteriaceae_993521;g__Fusobacterium_C;s__Fusobacterium_C simiae	0.000306402	0.00012198	6.03691e-05	0.0002812	0	0	0	0
d__Bacteria;p__Firmicutes_A;c__Clostridia_258483;o__Lachnospirales;f__Lachnospiraceae;g__Lachnoanaerobaculum;s__Lachnoanaerobaculum umeaense	0	0	0	8.31887e-05	0	0	0	0
d__Bacteria;p__Firmicutes_D;c__Bacilli;o__Lactobacillales;f__Streptococcaceae;g__Streptococcus;s__Streptococcus constellatus	0.00052789	0.00352373	0.000216456	0.00103747	0	0	0	0
d__Bacteria;p__Actinobacteriota;c__Coriobacteriia;o__Coriobacteriales;f__Atopobiaceae;g__Lancefieldella;s__Lancefieldella rimae	0	0.0016505	0	6.51042e-05	0	0	0	0
d__Bacteria;p__Firmicutes_D;c__Bacilli;o__Lactobacillales;f__Enterococcaceae;g__Enterococcus_B;s__Enterococcus_B xinjiangensis	0	0	0	0	0.00220255	0.00270868	0.00059075	0.00041847
d__Bacteria;p__Firmicutes_A;c__Clostridia_258483;o__Tissierellales;f__Peptoniphilaceae;g__Parvimonas;s__Parvimonas parva	0	0	0	0	0	6.60939e-06	0	2.52452e-05
d__Bacteria;p__Actinobacteriota;c__Coriobacteriia;o__Coriobacteriales;f__Atopobiaceae;g__Olsenella_H_404968;s__Olsenella_H_404968 faecalis	0	0	0	0	0.000170407	0.000920957	0.000222579	0.000798178
d__Bacteria;p__Firmicutes_D;c__Bacilli;o__Lactobacillales;f__Lactobacillaceae;g__Leuconostoc_B;s__Leuconostoc_B citreum_338194	0	0	0	0	1.49328e-05	0.000108658	0	0
d__Bacteria;p__Campylobacterota;c__Campylobacteria;o__Campylobacterales;f__Campylobacteraceae;g__Campylobacter_A;s__	0.00128489	0.000692341	0.00136468	0.000606503	0	0	0	0
d__Bacteria;p__Firmicutes_A;c__Clostridia_258483;o__Lachnospirales;f__Lachnospiraceae;g__Catenibacillus;s__Catenibacillus scindens	0	0	0	0	0	0	0	9.15249e-05
d__Bacteria;p__Verrucomicrobiota;c__Verrucomicrobiae;o__Verrucomicrobiales;f__Akkermansiaceae;g__Akkermansia;s__Akkermansia sp001580195	0	0	0	0	0.00554447	0	0.000423853	0
d__Bacteria;p__Firmicutes_D;c__Bacilli;o__RF39;f__UBA660;g__CAG-914;s__CAG-914 sp000437895	0	0	0	0	0	0.000366665	0	7.5516e-05
d__Bacteria;p__Firmicutes_A;c__Clostridia_258483;o__Oscillospirales;f__Acutalibacteraceae;g__Pseudoruminococcus_A;s__	0	0	0	0	0.00464994	0.000352861	0.00847914	0.000775481
d__Bacteria;p__Firmicutes_A;c__Clostridia_258483;o__Tissierellales;f__Peptoniphilaceae;g__Peptoniphilus_A;s__Peptoniphilus_A senegalensis	0	0	0	0	0	2.03865e-05	0	0.000105946
d__Bacteria;p__Patescibacteria;c__JAEDAM01;o__Absconditabacterales;f__X112;g__HOT-345;s__HOT-345 sp003260355	0.000379087	0.00112748	0.00103926	0.000397453	0	0	0	0
d__Bacteria;p__Proteobacteria;c__Alphaproteobacteria;o__Rhizobiales_A_501396;f__Rhizobiaceae_A_499470;g__Phyllobacterium_498581;s__Phyllobacterium brassicacearum	0	0.000198294	0	0	0	0	0	0
d__Bacteria;p__Proteobacteria;c__Gammaproteobacteria;o__Cardiobacteriales;f__Cardiobacteriaceae;g__Cardiobacterium;s__Cardiobacterium valvarum	0.000117354	0	0	0	0	0	0	0
d__Bacteria;p__Firmicutes_D;c__Bacilli;o__Erysipelotrichales;f__Erysipelotrichaceae;g__Bulleidia;s__Bulleidia extructa	0	0.000282348	0	0.000166174	0	0	0	0
d__Bacteria;p__Proteobacteria;c__Alphaproteobacteria;o__Rhizobiales_A_504705;f__Beijerinckiaceae;g__Methylobacterium;s__Methylobacterium aquaticum	0	0.000399674	0	0	0	0	0	0
d__Bacteria;p__Firmicutes_D;c__Bacilli;o__Erysipelotrichales;f__Erysipelotrichaceae;g__Faecalitalea;s__Faecalitalea cylindroides	0	0	0	0	0.00202763	0	0	0.000470018
d__Bacteria;p__Actinobacteriota;c__Coriobacteriia;o__Coriobacteriales;f__Atopobiaceae;g__Lancefieldella;s__Lancefieldella sp000411555	0.000482489	0.00073823	0.000244351	0	0	0	0	0
d__Bacteria;p__Firmicutes_D;c__Bacilli;o__Erysipelotrichales;f__Coprobacillaceae;g__Eggerthia;s__Eggerthia catenaformis	0	8.39794e-05	0	0	0	0	0	0
d__Bacteria;p__Actinobacteriota;c__Actinomycetia;o__Actinomycetales;f__Bifidobacteriaceae;g__Bifidobacterium_388775;s__Bifidobacterium bifidum	0	0	0	0	0.00115755	0.00256427	0.000880542	0.00216572
d__Bacteria;p__Firmicutes_A;c__Clostridia_258483;o__Oscillospirales;f__Oscillospiraceae_88309;g__WQUU01;s__WQUU01 sp009781925	0	0	0	0	0.000109206	4.04616e-05	5.81977e-05	2.52452e-05
d__Bacteria;p__Bacteroidota;c__Bacteroidia;o__Bacteroidales;f__Bacteroidaceae;g__Prevotella;s__Prevotella sp003447235	0	6.49773e-05	0	0	0.000324832	0.000438402	0.00058796	0.000811854
d__Bacteria;p__Firmicutes_D;c__Bacilli;o__Lactobacillales;f__Streptococcaceae;g__Streptococcus;s__Streptococcus oralis_E_351036	0	0.00229121	0	0.000613326	0	0	0	0
d__Bacteria;p__Firmicutes_A;c__Clostridia_258483;o__Peptostreptococcales;f__Anaerovoracaceae;g__Hornefia;s__Hornefia nodata	1.28977e-05	0.00843677	0	4.90984e-05	0	0	0	0
d__Bacteria;p__Firmicutes_A;c__Clostridia_258483;o__Oscillospirales;f__Ruminococcaceae;g__Ruthenibacterium;s__	0	0	0	0	6.31313e-05	0.000129561	0.000127281	0.000136797
d__Bacteria;p__Fusobacteriota;c__Fusobacteriia;o__Fusobacteriales_993777;f__Leptotrichiaceae;g__Pseudoleptotrichia;s__Pseudoleptotrichia goodfellowii	0	0.000120524	7.79186e-05	4.70197e-05	0	0	0	0
d__Bacteria;p__Actinobacteriota;c__Coriobacteriia;o__Coriobacteriales;f__Atopobiaceae;g__Olsenella_F;s__Olsenella_F profusa	0	0.000275509	0	1.00976e-05	0	0	0	0
d__Bacteria;p__Firmicutes_A;c__Clostridia_258483;o__Peptostreptococcales;f__Anaerovoracaceae;g__Eubacterium_N;s__Eubacterium_N saphenum	3.51639e-05	0.0121199	3.45721e-05	0.000524857	0	0	0	0
d__Bacteria;p__Firmicutes_A;c__Clostridia_258483;o__Peptostreptococcales;f__Anaerovoracaceae;g__VUNA01;s__	0	0	0	0	0.000103634	0.000647627	0	8.83163e-05
d__Bacteria;p__Actinobacteriota;c__Actinomycetia;o__Actinomycetales;f__Actinomycetaceae;g__Pauljensenia;s__Pauljensenia odontolytica_A	0.0018269	0.000359278	0.00322629	0.00376695	0	0	0	5.43577e-05
d__Bacteria;p__Bacteroidota;c__Bacteroidia;o__Bacteroidales;f__Bacteroidaceae;g__Prevotella;s__Prevotella salivae	0.00414809	0.00121007	0.00584895	0.00108165	0	0	0	0

## Sheet: Relative Abundance per Sample
RELATIVE ABUNDANCE PER SAMPLE
Feature	AC10-Sal	AC11-Sal	AC12-Sal	AC13-Sal	AC14-Sal	AC15-Sal	AC16-Sal	AC17-Sal	AC18-Sal	AC19-Sal	AC20-Sal	AC21-Sal	AC22-Sal	AC23-Sal	AC3-Sal	AC4-Sal	AC5-Sal	AC6-Sal	AC8-Sal	AC9-Sal	AT10-Sal	AT14-Sal	AT15-Sal	AT16-Sal	AT2-Sal	AT21-Sal	AT22-Sal	AT23-Sal	AT24-Sal	AT25-Sal	AT26-Sal	AT27-Sal	AT28-Sal	AT29-Sal	AT3-Sal	AT30-Sal	AT31-Sal	AT32-Sal	AT33-Sal	AT8-Sal	CC10-Sal	CC11-Sal	CC12-Sal	CC13-Sal	CC14-Sal	CC15-Sal	CC16-Sal	CC17-Sal	CC18-Sal
d__Bacteria;p__Firmicutes_A;c__Clostridia_258483;o__Oscillospirales;f__Acutalibacteraceae;g__Ruminococcus_E;s__Ruminococcus_E sp003438075	0	0	0	0	0	0	0	0	0	0	0	0	0	0	0	0	0	0	0	0	0	0	0	0	0	0	0	0	0	0	0	0	0	0	0	0	0	0	0	0	0	0	0	0	0	0	0	0	0
d__Bacteria;p__Firmicutes_A;c__Clostridia_258483;o__Peptostreptococcales;f__Anaerovoracaceae;g__;s__	0	0	0	0	0	0	0	0	0	0	0	0	0	0	0	0	0.000144071	0	0	0	0	0	0	0	0	0	0	0	0	0	0	0	0	0	0	0	0	0	0	0	0	0	0	0	0	0	0	0	0
d__Bacteria;p__Bacteroidota;c__Bacteroidia;o__Bacteroidales;f__Bacteroidaceae;g__Phocaeicola_A_858004;s__Phocaeicola_A_858004 vulgatus	0	0	0	0	0	0	0	0	0	0	0	0	0	0	0	0	0	0	0	0	0	0	0	0	0	0	0	0	0	0	0	0	0	0.00935673	0	0.00558773	0	0	0	0	0	0	0	0	0	0	0	0	0
d__Bacteria;p__Bacteroidota;c__Bacteroidia;o__Bacteroidales;f__Bacteroidaceae;g__Prevotella;s__Prevotella copri	0	0	0	0	0	0	0	0	0	0	0	0	0	0	0	0	0	0	0	0	0	0	0	0	0	0	0	0	0	0	0	0	0	0.0118259	0	0.00944834	0	0	0	0	0	0	0	0	0	0	0	0	0
d__Bacteria;p__Firmicutes_A;c__Clostridia_258483;o__Oscillospirales;f__Oscillospiraceae_88309;g__Faecousia;s__	0	0	0	0	0	0	0	0	0	0	0	0	0	0	0	0	0	0	0	0	0	0	0	0	0	0	0	0	0	0	0	0	0	0	0	0	0	0	0	0	0	0	0	0	0	0	0	0	0
d__Bacteria;p__Firmicutes_C;c__Negativicutes;o__Selenomonadales;f__Selenomonadaceae_42771;g__Centipeda;s__Centipeda periodontii	0	0.0106446	0	0.0100142	0.00191332	0.0013138	0.00335473	0.00763151	0.0148902	0	0	0	0	0	0	0	0	0.00233342	0.00296939	0.00487303	0	0	0	0	0	0	0.0135505	0.00732473	0.0081409	0	0	0	0	0	0	0	0	0.00273511	0.00259125	0	0	0.0033901	0.00802451	0.00126464	0.0032298	0.0110049	0.0044941	0.00420083	0.00497338
d__Bacteria;p__Firmicutes_A;c__Clostridia_258483;o__Christensenellales;f__Borkfalkiaceae;g__Borkfalkia;s__	0	0	0	0	0	0	0	0	0	0	0	0	0	0	0	0	0	0	0	0	0	0	0	0	0	0	0	0	0	0	0	0	0	0	0	0	0	0	0	0	0	0	0	0	0	0	0	0	0
d__Bacteria;p__Bacteroidota;c__Bacteroidia;o__Bacteroidales;f__Bacteroidaceae;g__Prevotella;s__Prevotella jejuni	0	0	0	0.00687542	0	0.00952506	0.00262544	0.0104933	0.0121982	0	0.00606105	0.00168696	0.00791149	0	0.00496261	0	0	0.0138277	0.0133242	0.00329444	0	0	0	0	0	0	0	0	0	0	0	0	0	0	0	0	0	0	0	0	0	0	0.00919171	0	0	0.0105922	0	0.0109764	0.00525357
d__Bacteria;p__Actinobacteriota;c__Actinomycetia;o__Actinomycetales;f__Actinomycetaceae;g__Actinomyces;s__Actinomyces johnsonii	0	0	0	0	0	0	0	0	0	0	0	0	0	0	0	0	0	0	0	0.00144132	0	0	0	0	0	0	0	0	0	0	0	0	0	0	0	0	0	0	0	0	0	0	0	0	0	0	0	0	0
d__Bacteria;p__Firmicutes_D;c__Bacilli;o__RF39;f__UBA660;g__UBA6448;s__UBA6448 sp012799635	0	0	0	0	0	0	0	0	0	0	0	0	0	0	0	0	0	0	0	0	0	0	0	0	0	0	0	0	0	0	0	0	0	0	0	0	0	0	0	0	0	0	0	0	0	0	0	0	0
d__Bacteria;p__Bacteroidota;c__Bacteroidia;o__Bacteroidales;f__Rikenellaceae;g__Alistipes_A_871400;s__Alistipes_A_871400 shahii	0	0	0	0	0	0	0	0	0	0	0	0	0	0	0	0	0	0	0	0	0	0	0	0	0	0	0	0	0	0	0	0	0	0	0	0	0	0	0	0	0	0	0	0	0	0	0	0	0
d__Bacteria;p__Firmicutes_D;c__Bacilli;o__Lactobacillales;f__Streptococcaceae;g__Streptococcus;s__Streptococcus thermophilus	0	0	0	0	0	0	0	0	0	0	0	0	0	0	0	0	0	0	0	0	0	0	0	0	0	0	0	0	0	0	0	0	0	0	0	0	0	0	0	0	0	0	0	0	0	0	0	0	0
d__Bacteria;p__Firmicutes_D;c__Bacilli;o__Erysipelotrichales;f__Erysipelotrichaceae;g__Holdemanella;s__Holdemanella biformis	0	0	0	0	0	0	0	0	0	0	0	0	0	0	0	0	0	0	0	0	0	0	0	0	0	0	0	0	0	0	0	0	0	0.00649773	0	0.0040638	0	0	0	0	0	0	0	0	0	0	0	0	0
d__Bacteria;p__Firmicutes_A;c__Clostridia_258483;o__Oscillospirales;f__Ruminococcaceae;g__Faecalibacterium;s__Faecalibacterium prausnitzii_C_71358	0	0	0	0	0	0	0	0	0	0	0	0	0	0	0	0	0	0	0	0	0	0	0	0	0	0	0	0	0	0	0	0	0	0.0304094	0	0.0232653	0.000351031	0	0	0	0	0	0	0	0	0	0	0	0
d__Bacteria;p__Proteobacteria;c__Gammaproteobacteria;o__Enterobacterales_A_737866;f__Pasteurellaceae;g__Haemophilus_A;s__Haemophilus_A paraphrohaemolyticus	0	0	0	0	0	0	0	0	0	0	0	0	0.00675371	0	0	0	0	0	0	0	0	0	0.00106399	0	0	0	0	0	0	0	0	0	0	0.0014295	0	0	0	0	0	0	0	0	0	0	0	0	0	0	0
d__Bacteria;p__Firmicutes_D;c__Bacilli;o__Lactobacillales;f__Streptococcaceae;g__Streptococcus;s__Streptococcus anginosus	0	0.00416853	0.00283749	0	0	0	0	0	0	0	0	0.00220038	0	0.00158215	0	0	0.00540268	0	0	0	0.00394615	0.00091309	0	0	0.014132	0.00201654	0.00152253	0.00453436	0.00375734	0.0122433	0.00689494	0.00226021	0.0162524	0	0.00781435	0.0041654	0.00526547	0.00869626	0.00436811	0	0	0	0	0	0	0	0	0.00155837	0.00259176
d__Bacteria;p__Firmicutes_A;c__Clostridia_258483;o__Oscillospirales;f__Acutalibacteraceae;g__UBA1417;s__UBA1417 sp003531055	0	0	0	0	0	0	0	0	0	0	0	0	0	0	0	0	0	0	0	0	0	0	0	0	0	0	0	0	0	0	0	0	0	0.00259909	0	0.00101595	0	0	0	0	0	0	0	0	0	0	0	0	0
d__Bacteria;p__Bacteroidota;c__Bacteroidia;o__Bacteroidales;f__Rikenellaceae;g__Alistipes_A_871400;s__Alistipes_A_871400 putredinis	0	0	0	0	0	0	0	0	0	0	0	0	0	0	0	0	0	0	0	0	0	0	0	0	0	0	0	0	0	0	0	0	0	0.00259909	0	0.00081276	0	0	0	0	0	0	0	0	0	0	0	0	0
d__Bacteria;p__Firmicutes_C;c__Negativicutes;o__Selenomonadales;f__Selenomonadaceae_42771;g__Centipeda;s__Selenomonas dianae	0	0	0	0	0	0	0	0	0	0	0	0	0	0	0	0	0	0	0	0	0	0	0	0.00162521	0	0	0	0	0	0.0029446	0	0	0	0	0	0	0	0	0	0	0	0	0	0	0	0	0	0	0
d__Bacteria;p__Firmicutes_C;c__Negativicutes;o__Veillonellales;f__Dialisteraceae;g__Allisonella;s__Allisonella histaminiformans	0	0	0	0	0	0	0	0	0	0	0	0	0	0	0	0	0	0	0	0	0	0	0	0	0	0	0	0	0	0	0	0	0	0	0	0	0	0	0	0	0	0	0	0	0	0	0	0	0
d__Bacteria;p__Bacteroidota;c__Bacteroidia;o__Bacteroidales;f__Bacteroidaceae;g__Alloprevotella;s__Alloprevotella rava	0	0	0	0	0	0	0	0	0	0	0	0	0	0	0	0	0	0	0.00251256	0	0	0	0	0	0	0	0	0.00226718	0	0	0	0	0	0	0	0.00152393	0	0	0.000814393	0	0	0.00134027	0	0	0	0	0	0	0
d__Bacteria;p__Firmicutes_A;c__Clostridia_258483;o__Oscillospirales;f__Ruminococcaceae;g__UBA1394;s__UBA1394 sp900066845	0	0	0	0	0	0	0	0	0	0	0	0	0	0	0	0	0	0	0	0	0	0	0	0	0	0	0	0	0	0	0	0	0	0	0	0	0	0	0	0	0	0	0	0	0	0	0	0	0
d__Bacteria;p__Bacteroidota;c__Bacteroidia;o__Bacteroidales;f__Bacteroidaceae;g__Bacteroides_H;s__	0	0	0	0	0	0	0	0	0	0	0	0	0	0	0	0	0	0	0	0	0	0	0	0	0	0	0	0	0	0	0	0	0	0	0	0	0	0	0	0	0	0	0	0	0	0	0	0	0
d__Bacteria;p__Bacteroidota;c__Bacteroidia;o__Bacteroidales;f__Bacteroidaceae;g__Phocaeicola_A_858004;s__Phocaeicola_A_858004 coprocola	0	0	0	0	0	0	0	0	0	0	0	0	0	0	0	0	0	0	0	0	0	0	0	0	0	0	0	0	0	0	0	0	0	0	0	0	0	0	0	0	0	0	0	0	0	0	0	0	0
d__Bacteria;p__Bacteroidota;c__Bacteroidia;o__Bacteroidales;f__Barnesiellaceae;g__Barnesiella;s__Barnesiella intestinihominis	0	0	0	0	0	0	0	0	0	0	0	0	0	0	0	0	0	0	0	0	0	0	0	0	0	0	0	0	0	0	0	0	0	0.00337882	0	0.00101595	0	0	0	0	0	0	0	0	0	0	0	0	0
d__Bacteria;p__Bacteroidota;c__Bacteroidia;o__Bacteroidales;f__Bacteroidaceae;g__Prevotella;s__Prevotella melaninogenica	0	0	0.0049871	0.0410283	0	0.0431584	0.0108664	0.0630962	0.03752	0.0373764	0.044253	0.0128356	0.0354409	0.0720671	0.186608	0.0946299	0.00511454	0.0144326	0.0482717	0.0134523	0.0121479	0.00448244	0.00159599	0.00296778	0	0.0110909	0.00167479	0.00575514	0.00727984	0.00426191	0.00373963	0.0182935	0.0121893	0.00402859	0	0.00243828	0.0164107	0.00932744	0.00562671	0	0.0275623	0.0226269	0.0330464	0.00206337	0.0727048	0.0119678	0.00780226	0.0284572	0.033763
d__Bacteria;p__Firmicutes_A;c__Clostridia_258483;o__Lachnospirales;f__Lachnospiraceae;g__Agathobacter_164117;s__Agathobacter rectalis	0	0	0	0	0	0	0	0	0	0	0	0	0	0	0	0	0	0	0	0	0	0	0	0	0	0	0	0	0	0	0	0	0	0.0452242	0	0.0273291	0	0	0	0	0	0	0	0	0	0	0	0	0
d__Bacteria;p__Bacteroidota;c__Bacteroidia;o__Bacteroidales;f__Bacteroidaceae;g__Prevotella;s__Prevotella intermedia	0	0	0	0	0	0	0	0	0	0	0	0	0	0	0	0	0	0	0.000837521	0	0.00193439	0	0	0.000282646	0	0	0	0	0	0	0	0	0	0	0	0.00294626	0	0	0	0	0	0	0	0	0	0	0	0	0
d__Bacteria;p__Firmicutes_A;c__Clostridia_258483;o__Christensenellales;f__;g__;s__	0	0	0	0	0	0	0	0	0	0	0	0	0	0	0	0	0	0	0	0	0	0	0	0	0	0	0	0	0	0	0	0	0	0	0	0.000507975	0	0	0	0	0	0	0	0	0	0	0	0	0
d__Bacteria;p__Bacteroidota;c__Bacteroidia;o__Bacteroidales;f__Marinifilaceae;g__Odoribacter_865974;s__Odoribacter massiliensis	0	0	0	0	0	0	0	0	0	0	0	0	0	0	0	0	0	0	0	0	0	0	0	0	0	0	0	0	0	0	0	0	0	0	0	0	0	0	0	0	0	0	0	0	0	0	0	0	0
d__Bacteria;p__Firmicutes_A;c__Clostridia_258483;o__Lachnospirales;f__Lachnospiraceae;g__Johnsonella;s__	0.00256587	0	0	0	0.00124782	0	0	0	0	0.000891844	0.00204469	0.00139357	0	0	0.000203943	0.000384675	0	0	0	0	0	0.000996099	0.000455996	0.00353307	0	0	0	0	0	0	0.00151922	0	0	0	0	0	0.00272049	0.000350656	0.000148071	0	0	0	0	0.0151092	0	0	0	0	0.000840572
d__Bacteria;p__Bacteroidota;c__Bacteroidia;o__Bacteroidales;f__Bacteroidaceae;g__Prevotella;s__Prevotella oris	0.00100131	0.0037219	0	0	0	0.00137949	0	0	0	0	0.00131444	0.00660114	0	0.0020568	0	0	0.000864429	0	0	0	0	0	0	0	0.00181512	0	0	0	0	0	0	0	0	0	0	0	0	0.00729364	0.00199896	0	0	0	0	0	0	0	0	0.00115184	0
d__Bacteria;p__Firmicutes_A;c__Clostridia_258483;o__Oscillospirales;f__Oscillospiraceae_88309;g__Faecousia;s__Faecousia sp000434635	0	0	0	0	0	0	0	0	0	0	0	0	0	0	0	0	0	0	0	0	0	0	0	0	0	0	0	0	0	0	0	0	0	0.00506823	0	0.00467337	0	0	0	0	0	0	0	0	0	0	0	0	0
d__Bacteria;p__Firmicutes_A;c__Clostridia_258483;o__Oscillospirales;f__Oscillospiraceae_88309;g__Vescimonas;s__	0	0	0	0	0	0	0	0	0	0	0	0	0	0	0	0	0	0	0	0	0	0	0	0	0	0	0	0	0	0	0	0	0	0	0	0	0	0	0	0	0	0	0	0	0	0	0	0	0
d__Bacteria;p__Firmicutes_A;c__Clostridia_258483;o__Oscillospirales;f__Acutalibacteraceae;g__;s__	0	0	0	0	0	0	0	0	0	0	0	0	0	0	0	0	0	0	0	0	0	0	0	0	0	0	0	0	0	0	0	0	0	0	0	0	0	0	0	0	0	0	0	0	0	0	0	0	0
d__Bacteria;p__Firmicutes_A;c__Clostridia_258483;o__Oscillospirales;f__Ruminococcaceae;g__Ruminococcus_C_58660;s__	0	0	0	0	0	0	0	0	0	0	0	0	0	0	0	0	0	0	0	0	0	0	0	0	0	0	0	0	0	0	0	0	0	0	0	0	0	0	0	0	0	0	0	0	0	0	0	0	0
d__Bacteria;p__Bacteroidota;c__Bacteroidia;o__Bacteroidales;f__Tannerellaceae;g__Parabacteroides_B_862066;s__Parabacteroides_B_862066 distasonis	0	0	0	0	0	0	0	0	0	0	0	0	0	0	0	0	0	0	0	0	0	0	0	0	0	0	0	0	0	0	0	0	0	0.00246914	0	0	0	0	0	0	0	0	0	0	0	0	0	0	0
d__Bacteria;p__Bacteroidota;c__Bacteroidia;o__Bacteroidales;f__Rikenellaceae;g__Alistipes_A_871400;s__Alistipes_A_871400 communis	0	0	0	0	0	0	0	0	0	0	0	0	0	0	0	0	0	0	0	0	0	0	0	0	0	0	0	0	0	0	0	0	0	0	0	0	0	0	0	0	0	0	0	0	0	0	0	0	0
d__Bacteria;p__Firmicutes_A;c__Clostridia_258483;o__UBA1381;f__UBA1381;g__CAG-41;s__CAG-41 sp001941225	0	0	0	0	0	0	0	0	0	0	0	0	0	0	0	0	0	0	0	0	0	0	0	0	0	0	0	0	0	0	0	0	0	0.00168941	0	0.000914355	0	0	0	0	0	0	0	0	0	0	0	0	0
d__Bacteria;p__Firmicutes_A;c__Clostridia_258483;o__Oscillospirales;f__Acutalibacteraceae;g__CAG-488;s__CAG-488 sp002449395	0	0	0	0	0	0	0	0	0	0	0	0	0	0	0	0	0	0	0	0	0	0	0	0	0	0	0	0	0	0	0	0	0	0.0014295	0	0.00172712	0	0	0	0	0	0	0	0	0	0	0	0	0
d__Bacteria;p__Firmicutes_D;c__Bacilli;o__RF39;f__UBA660;g__CAG-302;s__	0	0	0	0	0	0	0	0	0	0	0	0	0	0	0	0	0	0	0	0	0	0	0	0	0	0	0	0	0	0	0	0	0	0	0	0	0	0	0	0	0	0	0	0	0	0	0	0	0
d__Bacteria;p__Firmicutes_A;c__Clostridia_258483;o__TANB77;f__CAG-508;g__CAG-273;s__	0	0	0	0	0	0	0	0	0	0	0	0	0	0	0	0	0	0	0	0	0	0	0	0	0	0	0	0	0	0	0	0	0	0.00324886	0	0.00193031	0	0	0	0	0	0	0	0	0	0	0	0	0
d__Bacteria;p__Bacteroidota;c__Bacteroidia;o__Flavobacteriales_877923;f__Flavobacteriaceae;g__Capnocytophaga_820688;s__Capnocytophaga ochracea	0	0	0	0	0.00174694	0	0	0	0	0	0	0.00139357	0	0	0	0	0	0	0	0	0	0	0	0	0.00142616	0	0	0.00558075	0	0	0.00198668	0	0	0	0	0	0.00105309	0	0	0	0	0	0	0	0	0	0	0.000677553	0
d__Bacteria;p__Bacteroidota;c__Bacteroidia;o__Bacteroidales;f__Bacteroidaceae;g__Prevotella;s__Prevotella nanceiensis	0.00275361	0	0.00103181	0	0.000332751	0	0	0.00129463	0.00260789	0.00202692	0.00226377	0.00630776	0.00540297	0.00245234	0.00258328	0.00184644	0	0.0011235	0.00175118	0	0	0.00207521	0	0	0	0	0	0	0	0	0	0	0	0	0	0	0.00105309	0.00231433	0	0	0.00271208	0.00536108	0	0.00485889	0.000549753	0	0	0.00149062	0
d__Bacteria;p__Bacteroidota;c__Bacteroidia;o__Bacteroidales;f__Porphyromonadaceae;g__Porphyromonas_A_859424;s__Porphyromonas_A_859424 uenonis	0	0	0	0	0	0	0	0	0	0	0	0	0	0	0	0	0	0	0	0	0	0	0	0	0	0	0	0	0	0	0	0	0	0	0	0	0	0.000841574	0	0	0	0	0	0	0	0	0	0	0
d__Bacteria;p__Firmicutes_A;c__Clostridia_258483;o__Lachnospirales;f__Lachnospiraceae;g__Coprococcus_A_121497;s__Coprococcus_A_121497 sp000154245	0	0	0	0	0	0	0	0	0	0	0	0	0	0	0	0	0	0	0	0	0	0	0	0	0	0	0	0	0	0	0	0	0	0	0	0.000711165	0	0	0	0	0	0	0	0	0	0	0	0	0
d__Bacteria;p__Firmicutes_A;c__Clostridia_258483;o__Lachnospirales;f__Lachnospiraceae;g__Mediterraneibacter_A_155507;s__Mediterraneibacter_A_155507 lactaris	0	0	0	0	0	0	0	0	0	0	0	0	0	0	0	0	0	0	0	0	0	0	0	0	0	0	0	0	0	0	0	0	0	0.00207927	0	0.00121914	0	0	0	0	0	0	0	0	0	0	0	0	0
d__Bacteria;p__Firmicutes_A;c__Clostridia_258483;o__Oscillospirales;f__CAG-272;g__RUG13077;s__RUG13077 sp902785485	0	0	0	0	0	0	0	0	0	0	0	0	0	0	0	0	0	0	0	0	0	0	0	0	0	0	0	0	0	0	0	0	0	0	0	0	0	0	0	0	0	0	0	0	0	0	0	0	0
d__Bacteria;p__Firmicutes_A;c__Clostridia_258483;o__TANB77;f__CAG-508;g__CAG-269;s__CAG-269 sp000431335	0	0	0	0	0	0	0	0	0	0	0	0	0	0	0	0	0	0	0	0	0	0	0	0	0	0	0	0	0	0	0	0	0	0	0	0	0	0	0	0	0	0	0	0	0	0	0	0	0
d__Bacteria;p__Fusobacteriota;c__Fusobacteriia;o__Fusobacteriales_993777;f__Leptotrichiaceae;g__Leptotrichia_A_993758;s__	0.000813568	0.0163019	0.0116079	0.095658	0	0.00591211	0.0255251	0.0433361	0.0744511	0.00356737	0.00138747	0.00484084	0.00411655	0.00403449	0.0150238	0.00276966	0	0.0387175	0.0245165	0.0163349	0	0	0	0.00120124	0	0.00880554	0.00357795	0.0183118	0	0.00534676	0.00186981	0.00148326	0.00956023	0	0	0	0.0102677	0.0202679	0.0232472	0	0	0.0536897	0.0670411	0.00978435	0.00309236	0.00185707	0.0167905	0.0930957	0.0446203
d__Bacteria;p__Firmicutes_C;c__Negativicutes;o__Selenomonadales;f__Selenomonadaceae_42771;g__Centipeda;s__Centipeda artemidis	0	0	0	0	0.00191332	0	0	0	0	0	0	0	0	0	0	0	0	0	0	0	0	0	0	0	0	0	0	0	0	0	0	0	0	0	0	0	0.00140412	0	0	0	0	0	0	0	0	0	0	0	0
d__Bacteria;p__Firmicutes_A;c__Clostridia_258483;o__Oscillospirales;f__CAG-272;g__RUG13077;s__	0	0	0	0	0	0	0	0	0	0	0	0	0	0	0	0	0	0	0	0	0	0	0	0	0	0	0	0	0	0	0	0	0	0	0	0	0	0	0	0	0	0	0	0	0	0	0	0	0
d__Bacteria;p__Actinobacteriota;c__Actinomycetia;o__Actinomycetales;f__Bifidobacteriaceae;g__Parascardovia;s__Parascardovia denticolens	0	0	0	0	0	0	0	0	0	0	0	0	0	0	0	0	0	0	0	0	0	0	0	0	0.0422015	0	0	0	0	0	0	0	0	0	0	0	0	0	0	0	0	0	0	0	0	0	0	0	0
d__Bacteria;p__Fusobacteriota;c__Fusobacteriia;o__Fusobacteriales_993521;f__Fusobacteriaceae_993521;g__Fusobacterium_C;s__	0	0	0.00670679	0	0	0.00413847	0	0.00218043	0	0	0.00306704	0.0125422	0	0.00158215	0	0	0.00194496	0	0.000761383	0	0	0	0	0	0.000713082	0.00544465	0	0.020579	7.82779e-05	0.0187524	0.0134393	0.0098884	0.014181	0	0	0.0249924	0.0143045	0.0139561	0.00703339	0	0	0	0	0	0	0	0	0.00494613	0.00630429
d__Bacteria;p__Firmicutes_A;c__Clostridia_258483;o__Lachnospirales;f__Lachnospiraceae;g__Frisingicoccus;s__Frisingicoccus caecimuris	0	0	0	0	0	0	0	0	0	0	0	0	0	0	0	0	0	0	0	0	0	0	0	0	0	0	0	0	0	0	0	0	0	0	0	0	0	0	0	0	0	0	0	0	0	0	0	0	0
d__Bacteria;p__Proteobacteria;c__Gammaproteobacteria;o__Burkholderiales_595427;f__Burkholderiaceae_A_595427;g__Duodenibacillus;s__Duodenibacillus massiliensis	0	0	0	0	0	0	0	0	0	0	0	0	0	0	0	0	0	0	0	0	0	0	0	0	0	0	0	0	0	0	0	0	0	0	0	0	0	0	0	0	0	0	0	0	0	0	0	0	0
d__Bacteria;p__Bacteroidota;c__Bacteroidia;o__Flavobacteriales_877923;f__Flavobacteriaceae;g__Capnocytophaga_820688;s__Capnocytophaga sputigena	0.00638338	0	0	0	0.00482489	0	0	0	0.00075713	0	0	0.00227373	0	0	0	0	0	0	0	0	0	0.0019922	0	0.00148389	0	0	0.000304507	0	0	0	0	0	0	0	0	0	0.00140412	0.000981836	0	0	0.00107222	0.000709555	0	0.00472577	0.00254261	0	0	0	0
d__Bacteria;p__Actinobacteriota;c__Actinomycetia;o__Actinomycetales;f__Actinomycetaceae;g__Actinomyces;s__Actinomyces viscosus	0	0	0	0	0	0	0	0	0	0	0.00489265	0	0	0	0	0	0.00158479	0	0	0	0	0	0	0	0.00259302	0	0	0	0.00414873	0	0	0.00423789	0	0	0.00165759	0	0.00368583	0	0	0.00676289	0	0	0	0	0	0	0	0	0
d__Bacteria;p__Bacteroidota;c__Bacteroidia;o__Bacteroidales;f__UBA932;g__Cryptobacteroides;s__Cryptobacteroides sp900544195	0	0	0	0	0	0	0	0	0	0	0	0	0	0	0	0	0	0	0	0	0	0	0	0	0	0	0	0	0	0	0	0	0	0	0	0	0	0	0	0	0	0	0	0	0	0	0	0	0
d__Bacteria;p__Firmicutes_D;c__Bacilli;o__RF39;f__UBA660;g__CAG-1000;s__CAG-1000 sp902764145	0	0	0	0	0	0	0	0	0	0	0	0	0	0	0	0	0	0	0	0	0	0	0	0	0	0	0	0	0	0	0	0	0	0	0	0	0	0	0	0	0	0	0	0	0	0	0	0	0
d__Bacteria;p__Firmicutes_A;c__Clostridia_258483;o__Lachnospirales;f__Lachnospiraceae;g__Anaerostipes;s__Anaerostipes hadrus	0	0	0	0	0	0	0	0	0	0	0	0	0	0	0	0	0	0	0	0	0	0	0	0	0	0	0	0	0	0	0	0	0	0.0586095	0	0.0344407	0	0	0	0	0	0	0	0	0	0	0	0	0
d__Bacteria;p__Firmicutes_A;c__Clostridia_258483;o__Lachnospirales;f__Lachnospiraceae;g__Copromonas;s__Copromonas sp000435795	0	0	0	0	0	0	0	0	0	0	0	0	0	0	0	0	0	0	0	0	0	0	0	0	0	0	0	0	0	0	0	0	0	0	0	0	0	0	0	0	0	0	0	0	0	0	0	0	0
d__Bacteria;p__Bacteroidota;c__Bacteroidia;o__Bacteroidales;f__Rikenellaceae;g__Alistipes_A_871400;s__Alistipes_A_871400 finegoldii	0	0	0	0	0	0	0	0	0	0	0	0	0	0	0	0	0	0	0	0	0	0	0	0	0	0	0	0	0	0	0	0	0	0	0	0	0	0	0	0	0	0	0	0	0	0	0	0	0
d__Bacteria;p__Fusobacteriota;c__Fusobacteriia;o__Fusobacteriales_993777;f__Leptotrichiaceae;g__Leptotrichia_A_993758;s__Leptotrichia_A_993758 trevisanii	0	0	0	0	0	0	0	0	0	0	0	0	0	0	0	0	0	0	0	0	0	0	0	0	0	0	0	0	0	0	0	0	0	0	0	0	0	0	0	0	0	0	0	0	0	0	0	0.00101633	0
d__Bacteria;p__Firmicutes_A;c__Clostridia_258483;o__Lachnospirales;f__Lachnospiraceae;g__Ventrimonas;s__Ventrimonas sp003481825	0	0	0	0	0	0	0	0	0	0	0	0	0	0	0	0	0	0	0	0	0	0	0	0	0	0	0	0	0	0	0	0	0	0	0	0	0	0	0	0	0	0	0	0	0	0	0	0	0
d__Bacteria;p__Firmicutes_A;c__Clostridia_258483;o__Oscillospirales;f__Acutalibacteraceae;g__Ruminococcus_E;s__Ruminococcus_E sp900314705	0	0	0	0	0	0	0	0	0	0	0	0	0	0	0	0	0	0	0	0	0	0	0	0	0	0	0	0	0	0	0	0	0	0	0	0	0	0	0	0	0	0	0	0	0	0	0	0	0
d__Bacteria;p__Firmicutes_D;c__Bacilli;o__Lactobacillales;f__Aerococcaceae;g__Granulicatella;s__	0.0276613	0.00885812	0.0544282	0.0101637	0.031029	0.00781712	0.0154609	0.017239	0.0246488	0.0312145	0.0286257	0.0178231	0.0151155	0.0292698	0.0303195	0.0198492	0.00360179	0.0207415	0.0152277	0.0160604	0.0085113	0.0533743	0.0255358	0.0455059	0.00739012	0.0285676	0.00768879	0.00889431	0.0200391	0.00449438	0.0113357	0.016104	0.0239802	0.00727745	0.0196543	0.00294626	0.0254498	0.0262992	0.0146591	0.0182699	0.0174078	0.0122201	0.0137146	0.034345	0.0238455	0.0136873	0.00730291	0.0244597	0.0100168
d__Bacteria;p__Firmicutes_D;c__Bacilli;o__Lactobacillales;f__Streptococcaceae;g__Streptococcus;s__Streptococcus sinensis	0	0	0	0	0	0	0	0	0	0	0	0	0	0	0	0	0	0	0	0	0	0	0	0	0.00538053	0	0	0	0.00195695	0	0	0	0	0.00350877	0	0	0	0	0	0	0	0	0	0	0	0	0	0	0
d__Bacteria;p__Firmicutes_A;c__Clostridia_258483;o__Oscillospirales;f__Acutalibacteraceae;g__Eubacterium_R;s__	0	0	0	0	0	0	0	0	0	0	0	0	0	0	0	0	0	0	0	0	0	0	0	0	0	0	0	0	0	0	0	0	0	0	0	0	0	0	0	0	0	0	0	0	0	0	0	0	0
d__Bacteria;p__Firmicutes_A;c__Clostridia_258483;o__Acetivibrionales;f__DSM-8532;g__;s__	0	0	0	0	0	0	0	0	0	0	0	0	0	0	0	0	0	0	0	0	0	0	0	0	0	0	0	0	0	0	0	0	0	0	0	0	0	0	0	0	0	0	0	0	0	0	0	0	0
d__Bacteria;p__Firmicutes_A;c__Clostridia_258483;o__Oscillospirales;f__Oscillospiraceae_88309;g__ER4;s__ER4 sp000765235	0	0	0	0	0	0	0	0	0	0	0	0	0	0	0	0	0	0	0	0	0	0	0	0	0	0	0	0	0	0	0	0	0	0.00688759	0	0.00193031	0	0	0	0	0	0	0	0	0	0	0	0	0
d__Bacteria;p__Bacteroidota;c__Bacteroidia;o__Bacteroidales;f__Bacteroidaceae;g__Prevotella;s__Prevotella micans	0	0	0	0	0	0	0	0	0	0.00097292	0	0	0	0	0	0	0	0	0	0	0	0	0	0	0	0	0	0	0	0.000309957	0.00035059	0	0.000398343	0	0	0	0.00122861	0.00105197	0	0	0	0	0	0	0	0	0	0	0
d__Bacteria;p__Firmicutes_A;c__Clostridia_258483;o__Christensenellales;f__CAG-74;g__;s__	0	0	0	0	0	0	0	0	0	0	0	0	0	0	0	0	0	0	0	0	0	0	0	0	0	0	0	0	0	0	0	0	0	0	0	0	0	0	0	0	0	0	0	0	0	0	0	0	0
d__Bacteria;p__Firmicutes_A;c__Clostridia_258483;o__Lachnospirales;f__Lachnospiraceae;g__Blautia_A_141781;s__	0	0	0	0	0	0	0	0	0	0	0	0	0	0	0	0	0	0	0	0	0	0	0	0	0	0	0	0	0	0	0	0	0	0.00896686	0	0.00792441	0	0	0	0	0	0	0	0	0	0	0	0	0
d__Bacteria;p__Actinobacteriota;c__Actinomycetia;o__Actinomycetales;f__Actinomycetaceae;g__Pauljensenia;s__	0.00563239	0.021066	0.0397248	0.0398326	0.021712	0.0450634	0.058416	0.038362	0.0501388	0.0808335	0.047466	0.00762799	0.0246993	0.0189067	0.0541808	0.070934	0.00381789	0.0304209	0.0229938	0.0990391	0.0383782	0.0161866	0.0112479	0.0289712	0.00272268	0.0420112	0.0105055	0.0108127	0.0978474	0.0137931	0.0328386	0.0419551	0.0266093	0.00766732	0.090536	0.0129026	0.0214129	0.00939757	0.0128822	0.13768	0.017597	0.0291706	0.0690837	0.0217652	0.0270066	0.120022	0.0461894	0.0167356	0.042589
d__Bacteria;p__Firmicutes_A;c__Clostridia_258483;o__Oscillospirales;f__Ruminococcaceae;g__Anaerotruncus;s__	0	0	0	0	0	0	0	0	0	0	0	0	0	0	0	0	0	0	0	0	0	0	0	0	0	0	0	0	0	0	0	0	0	0	0	0	0	0	0	0	0	0	0	0	0	0	0	0	0
d__Bacteria;p__Firmicutes_A;c__Clostridia_258483;o__Lachnospirales;f__Lachnospiraceae;g__Coprococcus_A_187866;s__Coprococcus_A_187866 catus	0	0	0	0	0	0	0	0	0	0	0	0	0	0	0	0	0	0	0	0	0	0	0	0	0	0	0	0	0	0	0	0	0	0.00532814	0	0.00396221	0	0	0	0	0	0	0	0	0	0	0	0	0
d__Bacteria;p__Actinobacteriota;c__Actinomycetia;o__Actinomycetales;f__Micrococcaceae;g__Rothia;s__Rothia sp001808955	0.0319795	0.065431	0.0687016	0.00687542	0.128276	0.0170137	0.0442678	0.0612565	0.0537562	0.0767796	0.111947	0.0396802	0.0362128	0.0702476	0.0414004	0.0598554	0.0646881	0.0296431	0.0337293	0.0520933	0	0.0837553	0.127071	0.0929197	0.00375989	0.0651341	0.0570189	0.0261597	0.0617613	0.0164277	0.00654435	0.0315016	0.0912205	0.0301494	0.00378878	0.0081276	0.0702062	0.0285434	0.114237	0.0101948	0.0372753	0.0306686	0.0235629	0.0324814	0.183411	0.0262742	0.0466887	0.101294	0.0154105
d__Bacteria;p__Firmicutes_A;c__Clostridia_258483;o__Clostridiales;f__Clostridiaceae_222000;g__Clostridium_T;s__Clostridium_T isatidis	0	0	0	0	0	0	0	0	0	0	0	0	0	0	0	0	0	0	0	0	0	0	0	0	0	0	0	0	0	0	0	0	0	0	0	0	0	0	0	0	0	0	0	0	0	0	0	0	0
d__Bacteria;p__Firmicutes_A;c__Clostridia_258483;o__Oscillospirales;f__Oscillospiraceae_88309;g__;s__	0	0	0	0	0	0	0	0	0	0	0	0	0	0	0	0	0	0	0	0	0	0	0	0	0	0	0	0	0	0	0	0	0	0	0	0	0	0	0	0	0	0	0	0	0	0	0	0	0
d__Bacteria;p__Firmicutes_A;c__Clostridia_258483;o__Oscillospirales;f__Butyricicoccaceae;g__;s__	0	0	0	0	0	0	0	0	0	0	0	0	0	0	0	0	0	0	0	0	0	0	0	0	0	0	0	0	0	0	0	0	0	0	0	0	0	0	0	0	0	0	0	0	0	0	0	0	0
d__Bacteria;p__Actinobacteriota;c__Coriobacteriia;o__Coriobacteriales;f__Atopobiaceae;g__Tractidigestivibacter;s__Tractidigestivibacter sp000752675	0	0	0	0	0	0	0	0	0	0	0	0	0	0	0	0	0	0	0	0	0	0	0	0	0	0	0	0	0	0	0	0	0	0	0	0	0	0	0	0	0	0	0	0	0	0	0	0	0
d__Bacteria;p__Actinobacteriota;c__Coriobacteriia;o__Coriobacteriales;f__Eggerthellaceae;g__Adlercreutzia_404257;s__Adlercreutzia equolifaciens	0	0	0	0	0	0	0	0	0	0	0	0	0	0	0	0	0	0	0	0	0	0	0	0	0	0	0	0	0	0	0	0	0	0	0	0	0	0	0	0	0	0	0	0	0	0	0	0	0
d__Bacteria;p__Firmicutes_A;c__Clostridia_258483;o__Lachnospirales;f__Lachnospiraceae;g__Blautia_A_141781;s__Blautia_A_141781 wexlerae	0	0	0	0	0	0	0	0	0	0	0	0	0	0	0	0	0	0	0	0	0	0	0	0	0	0	0	0	0	0	0	0	0	0.0432749	0	0.0246876	0	0.000911705	0	0	0	0	0	0	0	0	0	0	0
d__Bacteria;p__Firmicutes_A;c__Clostridia_258483;o__Lachnospirales;f__Lachnospiraceae;g__Blautia_A_141780;s__Blautia_A_141780 sp001304935	0	0	0	0	0	0	0	0	0	0	0	0	0	0	0	0	0	0	0	0	0	0	0	0	0	0	0	0	0	0	0	0	0	0	0	0	0	0	0	0	0	0	0	0	0	0	0	0	0
d__Bacteria;p__Bacteroidota;c__Bacteroidia;o__Bacteroidales;f__Bacteroidaceae;g__Bacteroides_H;s__Bacteroides_H caccae	0	0	0	0	0	0	0	0	0	0	0	0	0	0	0	0	0	0	0	0	0	0	0	0	0	0	0	0	0	0	0	0	0	0	0	0	0	0	0	0	0	0	0	0	0	0	0	0	0
d__Bacteria;p__Firmicutes_A;c__Clostridia_258483;o__Oscillospirales;f__Ruminococcaceae;g__Gemmiger_A_73129;s__	0	0	0	0	0	0	0	0	0	0	0	0	0	0	0	0	0	0	0	0	0	0	0	0	0	0	0	0	0	0	0	0	0	0.0103964	0	0.00721325	0	0	0	0	0	0	0	0	0	0	0	0	0
d__Bacteria;p__Firmicutes_A;c__Clostridia_258483;o__Lachnospirales;f__Lachnospiraceae;g__Limivivens;s__Limivivens sp900066135	0	0	0	0	0	0	0	0	0	0	0	0	0	0	0	0	0	0	0	0	0	0	0	0	0	0	0	0	0	0	0	0	0	0	0	0.00152393	0	0	0	0	0	0	0	0	0	0	0	0	0
d__Bacteria;p__Firmicutes_A;c__Clostridia_258483;o__Oscillospirales;f__Acutalibacteraceae;g__UMGS1071;s__UMGS1071 sp900548305	0	0	0	0	0	0	0	0	0	0	0	0	0	0	0	0	0	0	0	0	0	0	0	0	0	0	0	0	0	0	0	0	0	0	0	0	0	0	0	0	0	0	0	0	0	0	0	0	0
d__Bacteria;p__Firmicutes_A;c__Clostridia_258483;o__Clostridiales;f__Clostridiaceae_222000;g__Clostridium_T;s__Clostridium_T saudiense	0	0	0	0	0	0	0	0	0	0	0	0	0	0	0	0	0	0	0	0	0	0	0	0	0	0	0	0	0	0	0	0	0	0	0	0	0	0	0	0	0	0	0	0	0	0	0	0	0
d__Bacteria;p__Bacteroidota;c__Bacteroidia;o__Bacteroidales;f__Bacteroidaceae;g__Prevotella;s__Prevotella buccae	0	0	0	0	0	0	0	0	0	0	0	0	0	0	0	0	0	0	0	0	0	0	0	0	0	0	0	0	0	0	0	0	0	0	0	0	0	0	0	0	0	0	0	0	0	0	0	0	0
d__Bacteria;p__Proteobacteria;c__Gammaproteobacteria;o__Enterobacterales_A_737866;f__Succinivibrionaceae;g__Succinivibrio;s__Succinivibrio sp000431835	0	0	0	0	0	0	0	0	0	0	0	0	0	0	0	0	0	0	0	0	0	0	0	0	0	0	0	0	0	0	0	0	0	0.00116959	0	0	0	0	0	0	0	0	0	0	0	0	0	0	0
d__Bacteria;p__Firmicutes_A;c__Clostridia_258483;o__TANB77;f__CAG-508;g__;s__	0	0	0	0	0	0	0	0	0	0	0	0	0	0	0	0	0	0	0	0	0	0	0	0	0	0	0	0	0	0	0	0	0	0	0	0	0	0	0	0	0	0	0	0	0	0	0	0	0
d__Bacteria;p__Bacteroidota;c__Bacteroidia;o__Flavobacteriales_877923;f__Flavobacteriaceae;g__Capnocytophaga_820688;s__Capnocytophaga leadbetteri	0.0024407	0	0	0	0	0	0.000875146	0.0008858	0	0.00332414	0.000803272	0.00249377	0.000385927	0	0.000271924	0.000692414	0	0	0.000304553	0.000480439	0	0	0	0.00247315	0	0	0	0	0	0	0	0	0.0012747	0.00155945	0	0	0.00535323	0.00119223	0	0	0	0	0	0.00485889	0	0	0	0	0.00280191
d__Bacteria;p__Firmicutes_C;c__Negativicutes;o__Veillonellales;f__Veillonellaceae;g__Veillonella_A;s__Veillonella_A parvula	0	0	0	0	0	0	0	0	0	0	0	0	0	0	0	0	0.00208904	0	0	0	0	0	0	0	0	0	0	0.00348797	0	0	0	0	0	0	0	0	0	0	0	0	0	0	0	0	0	0	0	0	0
d__Bacteria;p__Firmicutes_C;c__Negativicutes;o__Veillonellales;f__Veillonellaceae;g__Veillonella_A;s__Veillonella_A atypica	0	0.0372934	0.00593293	0.0411778	0	0.0408592	0.0175758	0.00763151	0.0177505	0.0458083	0.0154082	0.00440076	0.0198752	0.0157424	0.00482665	0.00438529	0.0431494	0.00604961	0.0168266	0.0054221	0.0165583	0	0	0	0	0.00625126	0.0292326	0.0718521	0.00454012	0.00449438	0.00467454	0.0145501	0	0	0	0.00172712	0	0.0217407	0.0224328	0	0.00573951	0.0320088	0.0148818	0	0.0180044	0.0260678	0.0440047	0.021885	0.0575792
d__Bacteria;p__Patescibacteria;c__Saccharimonadia;o__Saccharimonadales;f__Saccharimonadaceae;g__Saccharimonas;s__Saccharimonas aalborgensis	0	0	0.00438521	0	0.00158057	0.000656901	0	0	0	0	0	0.00403403	0	0.00126572	0	0	0	0	0	0	0	0	0	0	0.00162064	0	0.00624239	0	0	0.00495932	0.00338904	0	0.00358509	0	0.00339411	0	0.0056165	0	0	0.00111033	0	0	0	0	0	0	0	0.00243919	0
d__Bacteria;p__Bacteroidota;c__Bacteroidia;o__Bacteroidales;f__Marinifilaceae;g__Odoribacter_865974;s__Odoribacter splanchnicus	0	0	0	0	0	0	0	0	0	0	0	0	0	0	0	0	0	0	0	0	0	0	0	0	0	0	0	0	0	0	0	0	0	0.00155945	0	0	0	0	0	0	0	0	0	0	0	0	0	0	0
d__Bacteria;p__Bacteroidota;c__Bacteroidia;o__Bacteroidales;f__Bacteroidaceae;g__Bacteroides_H;s__Bacteroides_H stercoris	0	0	0	0	0	0	0	0	0	0	0	0	0	0	0	0	0	0	0	0	0	0	0	0	0	0	0	0	0	0	0	0	0	0	0	0.00274307	0	0	0	0	0	0	0	0	0	0	0	0	0
d__Bacteria;p__Bacteroidota;c__Bacteroidia;o__Bacteroidales;f__Bacteroidaceae;g__Bacteroides_H;s__Bacteroides_H intestinalis	0	0	0	0	0	0	0	0	0	0	0	0	0	0	0	0	0	0	0	0	0	0	0	0	0	0	0	0	0	0	0	0	0	0	0	0	0	0	0	0	0	0	0	0	0	0	0	0	0
d__Bacteria;p__Firmicutes_A;c__Clostridia_258483;o__Lachnospirales;f__Lachnospiraceae;g__Eubacterium_G;s__Eubacterium_G sp000435815	0	0	0	0	0	0	0	0	0	0	0	0	0	0	0	0	0	0	0	0	0	0	0	0	0	0	0	0	0	0	0	0	0	0	0	0	0	0	0	0	0	0	0	0	0	0	0	0	0
d__Bacteria;p__Proteobacteria;c__Gammaproteobacteria;o__Burkholderiales_595427;f__Burkholderiaceae_A_595427;g__Sutterella;s__Sutterella wadsworthensis_A_565869	0	0	0	0	0	0	0	0	0	0	0	0	0	0	0	0	0	0	0	0	0	0	0	0	0	0	0	0	0	0	0	0	0	0	0	0	0	0	0	0	0	0	0	0	0	0	0	0	0
d__Bacteria;p__Patescibacteria;c__Saccharimonadia;o__Saccharimonadales;f__UBA10027;g__SDRW01;s__SDRW01 sp007845485	0	0.00126545	0	0	0.0103153	0	0	0	0	0.00316199	0	0	0	0	0	0	0	0	0	0	0	0	0	0	0	0	0	0	0	0	0	0	0.00533779	0	0	0	0	0	0	0	0	0	0	0	0	0	0	0	0
d__Bacteria;p__Proteobacteria;c__Gammaproteobacteria;o__Burkholderiales_597441;f__Neisseriaceae_563222;g__Neisseria_563205;s__	0.00143939	0.00104213	0	0	0.00549039	0	0	0	0	0	0.00693734	0.0756198	0.0420017	0.00324341	0	0.00900138	0	0	0.0035785	0	0	0	0.00683995	0	0	0	0	0	0	0.00139481	0	0	0.00262906	0	0	0	0	0.0108002	0	0	0.00391044	0	0	0.110756	0.0153931	0	0	0.0350972	0
d__Bacteria;p__Firmicutes_A;c__Clostridia_258483;o__Christensenellales;f__CAG-74;g__SFMI01;s__SFMI01 sp004556155	0	0	0	0	0	0	0	0	0	0	0	0	0	0	0	0	0	0	0	0	0	0	0	0	0	0	0	0	0	0	0	0	0	0	0	0	0	0	0	0	0	0	0	0	0	0	0	0	0
d__Bacteria;p__Proteobacteria;c__Gammaproteobacteria;o__Burkholderiales_597441;f__Neisseriaceae_563222;g__Neisseria_563205;s__Neisseria cinerea	0	0	0	0	0	0	0	0	0	0	0	0	0	0	0	0	0	0	0	0	0	0	0	0	0	0	0	0	0	0	0	0	0	0	0	0	0	0	0	0	0	0	0	0	0	0	0	0	0
d__Bacteria;p__Firmicutes_C;c__Negativicutes;o__Acidaminococcales;f__Acidaminococcaceae;g__Acidaminococcus;s__Acidaminococcus fermentans	0	0	0	0	0	0	0	0	0	0	0	0	0	0	0	0	0	0	0	0	0	0	0	0	0	0	0	0	0	0	0	0	0	0	0	0	0	0	0	0	0	0	0	0	0	0	0	0	0
d__Bacteria;p__Firmicutes_D;c__Bacilli;o__Lactobacillales;f__Streptococcaceae;g__Streptococcus;s__Streptococcus cristatus_B_354001	0	0	0	0	0	0	0	0	0	0	0	0	0	0	0	0	0	0	0	0	0	0	0	0	0	0	0	0	0	0	0	0	0	0	0	0	0	0	0	0	0	0	0	0	0	0	0	0	0
d__Bacteria;p__Firmicutes_A;c__Clostridia_258483;o__Lachnospirales;f__Lachnospiraceae;g__Blautia_A_141781;s__Blautia_A_141781 massiliensis	0	0	0	0	0	0	0	0	0	0	0	0	0	0	0	0	0	0	0	0	0	0	0	0	0	0	0	0	0	0	0	0	0	0.0174139	0	0.011785	0	0	0	0	0	0	0	0	0	0	0	0	0
d__Bacteria;p__Fusobacteriota;c__Fusobacteriia;o__Fusobacteriales_993521;f__Fusobacteriaceae_993521;g__Fusobacterium_C;s__Fusobacterium_C canifelinum	0	0	0	0	0.0134764	0	0	0	0	0.00681044	0.0108807	0.00036673	0.00289445	0	0.0014276	0	0	0.00120992	0	0	0	0.00265626	0	0.0052996	0	0	0.00159866	0	0	0	0	0	0.00302741	0	0	0.0251956	0	0	0	0	0	0	0	0.00312833	0	0	0	0	0
d__Bacteria;p__Bacteroidota;c__Bacteroidia;o__Bacteroidales;f__Bacteroidaceae;g__Prevotella;s__Prevotella pallens	0.00694662	0.00364746	0.00257954	0.027128	0	0.0292978	0.00510502	0.0130826	0.0132918	0.00567537	0.00774062	0.00198034	0.00932656	0.00458824	0.0042828	0.00392368	0	0.0127042	0.0198721	0.00267673	0.00239864	0	0	0	0	0.000873832	0.00068514	0	0.000626223	0	0	0.00218957	0.00262906	0	0	0	0.000702062	0.00532997	0.00133264	0	0.0068748	0.0241249	0.0138605	0.00106496	0	0.00735952	0	0.0252727	0.0101569
d__Bacteria;p__Firmicutes_D;c__Bacilli;o__Bacillales_B_306089;f__Bacillaceae_H_294103;g__Metabacillus_B_289500;s__Metabacillus_B_289500 idriensis	0	0	0	0	0.00299476	0	0	0	0	0	0	0	0	0	0	0	0	0	0	0	0.00247601	0	0.00866393	0	0.00272268	0.00309202	0	0.0279037	0	0.00317706	0.000818044	0	0	0.00844704	0	0.0109723	0	0	0	0	0	0	0	0	0	0	0	0	0
d__Bacteria;p__Firmicutes_A;c__Clostridia_258483;o__Oscillospirales;f__Oscillospiraceae_88309;g__Limivicinus;s__Limivicinus sp002320035	0	0	0	0	0	0	0	0	0	0	0	0	0	0	0	0	0	0	0	0	0	0	0	0	0	0	0	0	0	0	0	0	0	0.00350877	0	0.000914355	0	0	0	0	0	0	0	0	0	0	0	0	0
d__Bacteria;p__Firmicutes_A;c__Clostridia_258483;o__Lachnospirales;f__Lachnospiraceae;g__Dorea_A;s__Dorea_A longicatena	0	0	0	0	0	0	0	0	0	0	0	0	0	0	0	0	0	0	0	0	0	0	0	0	0	0	0	0	0	0	0	0	0	0.00753736	0	0.00701006	0	0	0	0	0	0	0	0	0	0	0	0	0
d__Bacteria;p__Firmicutes_A;c__Clostridia_258483;o__Oscillospirales;f__Oscillospiraceae_88309;g__Lawsonibacter;s__Lawsonibacter sp000177015	0	0	0	0	0	0	0	0	0	0	0	0	0	0	0	0	0	0	0	0	0	0	0	0	0	0	0	0	0	0	0	0	0	0	0	0	0	0	0	0	0	0	0	0	0	0	0	0	0
d__Bacteria;p__Firmicutes_A;c__Clostridia_258483;o__Oscillospirales;f__Acutalibacteraceae;g__Fimenecus;s__Fimenecus sp000432435	0	0	0	0	0	0	0	0	0	0	0	0	0	0	0	0	0	0	0	0	0	0	0	0	0	0	0	0	0	0	0	0	0	0	0	0.00101595	0	0	0	0	0	0	0	0	0	0	0	0	0
d__Bacteria;p__Firmicutes_A;c__Clostridia_258483;o__Eubacteriales_258471;f__Anaerofustaceae;g__Anaerofustis;s__Anaerofustis stercorihominis	0	0	0	0	0	0	0	0	0	0	0	0	0	0	0	0	0	0	0	0	0	0	0	0	0	0	0	0	0	0	0	0	0	0	0	0	0	0	0	0	0	0	0	0	0	0	0	0	0
d__Bacteria;p__Actinobacteriota;c__Actinomycetia;o__Actinomycetales;f__Actinomycetaceae;g__Pauljensenia;s__Pauljensenia cardiffensis	0	0	0	0	0	0	0	0	0	0	0	0	0	0	0	0	0	0	0	0	0.000619003	0	0	0.00141323	0.00116686	0.00241984	0	0	0	0	0	0.001342	0.0101976	0	0	0.00579092	0	0	0	0	0	0	0	0	0	0	0	0	0
d__Bacteria;p__Bacteroidota;c__Bacteroidia;o__Flavobacteriales_877923;f__Flavobacteriaceae;g__Capnocytophaga_820688;s__Capnocytophaga endodontalis	0	0.0015632	0	0	0	0	0	0	0	0	0.00131444	0	0	0	0	0	0	0	0	0	0	0	0	0	0	0	0	0	0	0	0	0	0	0	0	0	0	0	0	0	0	0	0	0	0	0	0	0	0.000700476
d__Bacteria;p__Firmicutes_A;c__Clostridia_258483;o__Peptostreptococcales;f__Anaerovoracaceae;g__BX12;s__BX12 sp902363595	0	0	0	0	0	0	0	0	0	0	0	0	0	0	0	0	0	0	0	0	0	0	0	0	0	0	0	0	0	0	0	0	0	0	0	0	0	0	0	0	0	0	0	0	0	0	0	0	0
d__Bacteria;p__Bacteroidota;c__Bacteroidia;o__Bacteroidales;f__Bacteroidaceae;g__Bacteroides_H;s__Bacteroides_H xylanisolvens	0	0	0	0	0	0	0	0	0	0	0	0	0	0	0	0	0	0	0	0	0	0	0	0	0	0	0	0	0	0	0	0	0	0	0	0	0	0	0	0	0	0	0	0	0	0	0	0	0
d__Bacteria;p__Proteobacteria;c__Gammaproteobacteria;o__Enterobacterales_A_737866;f__Pasteurellaceae;g__Haemophilus_A;s__Haemophilus_A sputorum	0	0	0	0	0	0	0	0	0	0	0	0.00667449	0	0	0	0	0	0	0	0	0	0.00796879	0.00440796	0.00113058	0	0.00181488	0	0	0	0	0	0	0	0	0	0	0	0	0	0	0	0	0	0	0	0	0	0	0
d__Bacteria;p__Patescibacteria;c__JAEDAM01;o__BD1-5;f__UBA6164;g__JAACSU01;s__JAACSU01 sp010119145	0	0	0	0	0	0	0	0	0	0	0	0	0	0	0	0	0	0	0	0	0	0	0	0	0	0	0	0	0	0	0	0	0	0	0	0	0	0	0	0	0	0	0	0	0	0	0	0	0
d__Bacteria;p__Proteobacteria;c__Gammaproteobacteria;o__Enterobacterales_A_737866;f__Pasteurellaceae;g__Haemophilus_D_736121;s__Haemophilus_D_736121 seminalis	0	0	0	0	0	0	0	0	0	0	0	0	0	0	0	0	0	0	0	0	0	0	0	0	0	0	0	0	0	0	0	0	0	0	0	0	0	0	0	0	0	0	0	0	0	0	0	0	0
d__Bacteria;p__Bacteroidota;c__Bacteroidia;o__Bacteroidales;f__Rikenellaceae;g__Alistipes_A_871400;s__Alistipes_A_871400 onderdonkii	0	0	0	0	0	0	0	0	0	0	0	0	0	0	0	0	0	0	0	0	0	0	0	0	0	0	0	0	0	0	0	0	0	0.00480832	0	0.00284466	0	0	0	0	0	0	0	0	0	0	0	0	0
d__Bacteria;p__Firmicutes_A;c__Clostridia_258483;o__Oscillospirales;f__UBA644;g__UBA644;s__UBA644 sp002299265	0	0	0	0	0	0	0	0	0	0	0	0	0	0	0	0	0	0	0	0	0	0	0	0	0	0	0	0	0	0	0	0	0	0	0	0	0	0	0	0	0	0	0	0	0	0	0	0	0
d__Bacteria;p__Firmicutes_C;c__Negativicutes;o__Acidaminococcales;f__Acidaminococcaceae;g__Phascolarctobacterium_A;s__	0	0	0	0	0	0	0	0	0	0	0	0	0	0	0	0	0	0	0	0	0	0	0	0	0	0	0	0	0	0	0	0	0	0	0	0.00355583	0	0	0	0	0	0	0	0	0	0	0	0	0
d__Bacteria;p__Bacteroidota;c__Bacteroidia;o__Bacteroidales;f__Bacteroidaceae;g__Prevotella;s__Prevotella histicola	0	0.0317106	0	0.00949107	0	0.0531433	0.0224621	0.0402698	0	0.0176747	0	0	0.0021226	0	0.0271924	0.00346207	0.00338568	0.0348285	0.00197959	0.00535347	0.00920768	0	0	0	0	0	0	0.0362749	0	0	0	0.00960588	0	0	0	0	0	0.00666246	0.0131043	0	0	0.0933459	0.0227604	0	0.0196537	0.021322	0.0225329	0	0.00791538
d__Bacteria;p__Cyanobacteria;c__Vampirovibrionia;o__Gastranaerophilales;f__Gastranaerophilaceae;g__Stercorousia;s__Stercorousia sp001765415	0	0	0	0	0	0	0	0	0	0	0	0	0	0	0	0	0	0	0	0	0	0	0	0	0	0	0	0	0	0	0	0	0	0.000909682	0	0	0	0	0	0	0	0	0	0	0	0	0	0	0
d__Bacteria;p__Firmicutes_A;c__Clostridia_258483;o__Oscillospirales;f__Acutalibacteraceae;g__Ruminococcus_E;s__	0	0	0	0	0	0	0	0	0	0	0	0	0	0	0	0	0	0	0	0	0	0	0	0	0	0	0	0	0	0	0	0	0	0.0197531	0	0.0109723	0	0	0	0	0	0	0	0	0	0	0	0	0
d__Bacteria;p__Bacteroidota;c__Bacteroidia;o__Bacteroidales;f__Bacteroidaceae;g__Paraprevotella;s__Paraprevotella clara	0	0	0	0	0	0	0	0	0	0	0	0	0	0	0	0	0	0	0	0	0	0	0	0	0	0	0	0	0	0	0	0	0	0	0	0	0	0	0	0	0	0	0	0	0	0	0	0	0
d__Bacteria;p__Actinobacteriota;c__Actinomycetia;o__Actinomycetales;f__Actinomycetaceae;g__Actinomyces;s__Actinomyces oris_A_386607	0.0170849	0.00997469	0	0	0.0337742	0.00919661	0	0	0.00412215	0.012729	0	0.00806807	0.00797582	0.00806898	0	0	0.00770782	0	0	0.00356898	0.0170226	0.00315431	0.00402797	0.0125071	0.0110204	0.0030248	0.00373021	0.0099407	0	0.014413	0.0125044	0.0197768	0.00613448	0	0.0731707	0	0.00684511	0.00841574	0.0128822	0.0044413	0.00252286	0.00197099	0	0.00139776	0.0017867	0	0.00436927	0.00935023	0
d__Bacteria;p__Firmicutes_A;c__Clostridia_258483;o__Oscillospirales;f__Oscillospiraceae_88309;g__Intestinimonas;s__Intestinimonas massiliensis	0	0	0	0	0	0	0	0	0	0	0	0	0	0	0	0	0	0	0	0	0	0	0	0	0	0	0	0	0	0	0	0	0	0	0	0	0	0	0	0	0	0	0	0	0	0	0	0	0
d__Bacteria;p__Actinobacteriota;c__Actinomycetia;o__Actinomycetales;f__Bifidobacteriaceae;g__Bifidobacterium_388775;s__Bifidobacterium breve	0	0	0	0	0	0	0	0	0	0	0	0	0	0	0	0	0	0	0	0	0	0	0	0	0	0	0	0	0	0	0	0	0	0	0	0	0	0	0	0	0	0	0	0	0	0	0	0	0
d__Bacteria;p__Actinobacteriota;c__Actinomycetia;o__Propionibacteriales;f__Propionibacteriaceae;g__Arachnia;s__Arachnia propionica	0	0	0	0	0	0	0	0	0	0	0	0	0	0	0	0	0	0	0	0	0	0	0	0.000635953	0	0	0	0	0	0	0	0	0	0	0	0	0	0	0	0	0	0	0	0	0	0	0	0	0
d__Bacteria;p__Actinobacteriota;c__Actinomycetia;o__Actinomycetales;f__Bifidobacteriaceae;g__Bifidobacterium_388775;s__Bifidobacterium dentium	0	0	0	0	0.00374345	0	0	0	0	0	0	0	0	0	0	0	0	0	0	0	0	0	0	0	0.10787	0.00168045	0.00540499	0.00662714	0	0	0.0121538	0.00162452	0	0	0	0	0.00263273	0.00259485	0	0.00171596	0	0	0	0	0	0	0.00156045	0	0
d__Bacteria;p__Firmicutes_C;c__Negativicutes;o__Veillonellales;f__Veillonellaceae;g__Veillonella_A;s__	0.0098254	0.0151109	0.0183147	0.0198789	0.0111472	0.0536031	0.0208576	0.00742709	0.0210314	0.0339711	0.0249744	0.0115887	0.0356982	0.0492841	0.0139361	0.0146176	0.0676416	0.00380261	0.0118776	0.00775566	0.0427112	0	0	0.00551159	0.00311163	0.0107549	0.0509287	0.0435996	0.0151076	0.0205347	0.0164777	0.028747	0.00740918	0	0.000631463	0.00477497	0.00526547	0.0347149	0.0329459	0	0.00353201	0.0207348	0.0104319	0	0.0358714	0.0135498	0.0163535	0.00901145	0.0158308
d__Bacteria;p__Firmicutes_A;c__Clostridia_258483;o__Peptostreptococcales;f__Anaerovoracaceae;g__Mogibacterium;s__Mogibacterium timidum	0	0	0	0	0	0	0	0	0	0	0	0	0	0	0	0	0	0	0	0	0	0	0	0	0	0	0	0	0	0.00193723	0.00373963	0	0	0	0.00292051	0.00060957	0	0	0	0	0	0	0	0	0	0	0	0	0
d__Bacteria;p__Bacteroidota;c__Bacteroidia;o__Bacteroidales;f__Coprobacteraceae;g__Coprobacter;s__Coprobacter fastidiosus	0	0	0	0	0	0	0	0	0	0	0	0	0	0	0	0	0	0	0	0	0	0	0	0	0	0	0	0	0	0	0	0	0	0	0	0	0	0	0	0	0	0	0	0	0	0	0	0	0
d__Bacteria;p__Verrucomicrobiota;c__Verrucomicrobiae;o__Verrucomicrobiales;f__Akkermansiaceae;g__Akkermansia;s__Akkermansia muciniphila_D_776786	0	0	0	0	0	0	0	0	0	0	0	0	0	0	0	0	0	0	0	0	0	0	0	0	0	0	0	0	0	0	0	0	0	0.00727745	0	0	0	0	0	0	0	0	0	0	0	0	0	0	0
d__Bacteria;p__Firmicutes_A;c__Clostridia_258483;o__Lachnospirales;f__Lachnospiraceae;g__Oribacterium;s__Oribacterium parvum	0.00219037	0	0.00627687	0.00627756	0	0.00183932	0.00889732	0.00402017	0.00773955	0.0069726	0.00240981	0.00374065	0.00128642	0	0.00224337	0.00346207	0	0	0.00312167	0.0236788	0.00131538	0	0	0.00148389	0	0.00181488	0	0	0.00641879	0	0	0.00339031	0.00358509	0	0	0	0.00359807	0	0	0	0.00233365	0.00473037	0.00875401	0.00532481	0	0.00378293	0	0	0.00196133
d__Bacteria;p__Firmicutes_A;c__Clostridia_258483;o__Lachnospirales;f__Lachnospiraceae;g__F0428;s__F0428 sp003043955	0	0.00908144	0	0.00702489	0	0.00886816	0	0.0035432	0.00403802	0	0	0	0	0	0	0	0	0.0110621	0.00296939	0	0	0	0	0	0	0	0.0130177	0	0	0	0	0.000776946	0	0	0	0	0	0.000701311	0.00451618	0	0	0.00102491	0.00313685	0	0	0	0	0.00806288	0.00196133
d__Bacteria;p__Firmicutes_D;c__Bacilli;o__Erysipelotrichales;f__Erysipelotrichaceae;g__Merdibacter;s__Merdibacter massiliensis	0	0	0	0	0	0	0	0	0	0	0	0	0	0	0	0	0	0	0	0	0	0	0	0	0	0	0	0	0	0	0	0	0	0	0	0	0	0	0	0	0	0	0	0	0	0	0	0	0
d__Bacteria;p__Firmicutes_A;c__Clostridia_258483;o__Lachnospirales;f__Lachnospiraceae;g__Lachnoanaerobaculum;s__Lachnoanaerobaculum orale	0	0.00297752	0	0.00829534	0	0.0164225	0.00364644	0.0259608	0.0100109	0.00340522	0	0	0.00283013	0	0	0.00192337	0	0.00656814	0.00175118	0.00652025	0	0	0	0	0	0	0.0165195	0	0.00273973	0.0029446	0	0.00480294	0	0	0	0	0	0.00554036	0.00769971	0	0	0.00780511	0.00488766	0	0.00625344	0.0123117	0.00636664	0.00880818	0.0136593
d__Bacteria;p__Fusobacteriota;c__Fusobacteriia;o__Fusobacteriales_993521;f__Fusobacteriaceae_993521;g__Fusobacterium_C;s__Fusobacterium_C nucleatum_993238	0	0	0.00902837	0	0	0	0	0	0	0	0.00518475	0	0	0.00530021	0	0	0	0	0.00677631	0	0	0.00514651	0	0	0.00246337	0.0123009	0	0	0.00892368	0.0051143	0.0158934	0	0	0	0	0	0.00868802	0	0.000888428	0	0	0	0	0	0	0	0.00318332	0.00670777	0.0074951
d__Bacteria;p__Firmicutes_A;c__Clostridia_258483;o__Lachnospirales;f__Lachnospiraceae;g__Coprococcus_A_121497;s__Coprococcus_A_121497 eutactus	0	0	0	0	0	0	0	0	0	0	0	0	0	0	0	0	0	0	0	0	0	0	0	0	0	0	0	0	0	0	0	0	0	0.00480832	0	0	0	0	0	0	0	0	0	0	0	0	0	0	0
d__Bacteria;p__Actinobacteriota;c__Actinomycetia;o__Mycobacteriales;f__Mycobacteriaceae;g__Corynebacterium;s__Corynebacterium durum	0.00194005	0	0.00120378	0	0.00890109	0.00164225	0	0	0.00227139	0.00194584	0	0	0.0061105	0.00324341	0.00360299	0	0	0	0.000380691	0.00137268	0.027623	0.00141114	0.00220398	0.00282646	0	0	0	0	0	0	0	0.00169515	0	0	0.00828795	0	0.0158842	0.00455852	0.00347968	0.0210962	0.00264901	0	0	0.00279553	0.00164926	0	0	0.000948574	0
d__Bacteria;p__Firmicutes_A;c__Clostridia_258483;o__Lachnospirales;f__Lachnospiraceae;g__Enterocloster;s__Enterocloster sp000431375	0	0	0	0	0	0	0	0	0	0	0	0	0	0	0	0	0	0	0	0	0	0	0	0	0	0	0	0	0	0	0	0	0	0	0	0	0	0	0	0	0	0	0	0	0	0	0	0	0
d__Bacteria;p__Firmicutes_C;c__Negativicutes;o__Selenomonadales;f__Selenomonadaceae_42771;g__Centipeda;s__Centipeda noxia	0	0.0021587	0.00137575	0	0.0126445	0.000788281	0	0	0	0.00340522	0.00518475	0.00234707	0	0.000870184	0	0	0	0	0	0	0	0	0	0	0	0.00201654	0	0.0347053	0	0	0.0070118	0.00579178	0.00621415	0	0	0.00182871	0	0	0	0	0	0	0	0	0	0	0	0.00189715	0
d__Bacteria;p__Proteobacteria;c__Gammaproteobacteria;o__Enterobacterales_A_737866;f__Pasteurellaceae;g__Haemophilus_D_735815;s__	0	0	0	0.00306405	0	0	0	0.00436086	0	0.00478353	0	0	0.0113848	0.00213591	0	0.0359286	0	0	0.0144663	0	0	0	0.00387597	0	0	0.00793171	0	0	0	0.00271213	0.00303845	0	0.00605481	0.00415854	0	0	0.00930233	0.0311382	0.00947657	0	0	0	0	0	0.00673447	0	0.0044941	0	0
d__Bacteria;p__Firmicutes_D;c__Bacilli;o__Lactobacillales;f__Streptococcaceae;g__Streptococcus;s__Streptococcus infantarius	0	0	0	0	0	0	0	0	0	0	0	0	0	0	0	0	0	0	0	0	0	0	0	0	0	0	0	0	0	0	0	0	0	0	0	0	0	0	0	0	0	0	0	0	0	0	0	0	0
d__Bacteria;p__Firmicutes_A;c__Clostridia_258483;o__Peptostreptococcales;f__Peptostreptococcaceae_256921;g__GCA-900066495;s__GCA-900066495 sp900066495	0	0	0	0	0	0	0	0	0	0	0	0	0	0	0	0	0	0	0	0	0	0	0	0	0	0	0	0	0	0	0	0	0	0	0	0	0	0	0	0	0	0	0	0	0	0	0	0	0
d__Bacteria;p__Bacteroidota;c__Bacteroidia;o__Bacteroidales;f__Rikenellaceae;g__Alistipes_A_871404;s__Alistipes_A_871404 indistinctus	0	0	0	0	0	0	0	0	0	0	0	0	0	0	0	0	0	0	0	0	0	0	0	0	0	0	0	0	0	0	0	0	0	0	0	0	0	0	0	0	0	0	0	0	0	0	0	0	0
d__Bacteria;p__Firmicutes_A;c__Clostridia_258483;o__Peptostreptococcales;f__Anaerovoracaceae;g__Emergencia;s__Emergencia timonensis	0	0	0	0	0	0	0	0	0	0	0	0	0	0	0	0	0	0	0	0	0	0	0	0	0	0	0	0	0	0	0	0	0	0	0	0	0	0	0	0	0	0	0	0	0	0	0	0	0
d__Bacteria;p__Firmicutes_A;c__Clostridia_258483;o__Lachnospirales;f__Lachnospiraceae;g__Roseburia;s__Roseburia hominis	0	0	0	0	0	0	0	0	0	0	0	0	0	0	0	0	0	0	0	0	0	0	0	0	0	0	0	0	0	0	0	0	0	0	0	0	0	0	0	0	0	0	0	0	0	0	0	0	0
d__Bacteria;p__Fusobacteriota;c__Fusobacteriia;o__Fusobacteriales_993777;f__Leptotrichiaceae;g__Leptotrichia_A_993641;s__Leptotrichia_A sp001274535	0	0	0	0	0.00382664	0	0	0	0	0.00291876	0.00299401	0	0	0	0	0	0	0	0	0	0	0	0	0.000777275	0	0	0	0	0	0	0	0	0	0	0	0	0	0	0	0	0	0	0	0	0	0	0	0	0.00126086
d__Bacteria;p__Firmicutes_A;c__Clostridia_258483;o__Eubacteriales_258471;f__Eubacteriaceae_258449;g__Eubacterium_O_258270;s__Eubacterium_O_258270 maltosivorans	0	0	0	0	0	0	0	0	0	0	0	0	0	0	0	0	0	0	0	0	0	0	0	0	0	0	0	0	0	0	0	0	0	0	0	0	0	0	0	0	0	0	0	0	0	0	0	0	0
d__Bacteria;p__Proteobacteria;c__Gammaproteobacteria;o__Burkholderiales_597441;f__Neisseriaceae_563222;g__Neisseria_563205;s__Neisseria bacilliformis	0	0	0.000343938	0	0.00241244	0	0	0	0	0	0	0.00132023	0	0	0	0	0	0	0	0	0	0	0	0	0	0	0	0	0	0	0	0.000706314	0	0	0	0	0	0	0	0	0	0	0	0	0	0	0	0	0
d__Bacteria;p__Campylobacterota;c__Campylobacteria;o__Campylobacterales;f__Campylobacteraceae;g__Campylobacter_A;s__Campylobacter_A rectus	0	0	0	0	0.00191332	0	0	0	0	0.00097292	0.00277494	0.00198034	0	0	0	0	0	0	0	0	0	0.00215821	0	0	0.000388954	0	0	0.00261597	0	0	0.00280472	0.0011301	0.00334608	0	0	0.00172712	0.00245722	0.00378708	0.00111054	0	0	0	0	0	0	0	0	0	0
d__Bacteria;p__Bacteroidota;c__Bacteroidia;o__Flavobacteriales_877923;f__Flavobacteriaceae;g__Capnocytophaga_820690;s__Capnocytophaga gingivalis	0.00312911	0	0.000343938	0	0.00382664	0	0	0.000681385	0.000841255	0.00299984	0.00219074	0.0028605	0.00154371	0	0	0	0	0.000518538	0	0	0	0.00091309	0.000911993	0	0	0.000336089	0	0.000697593	0.000391389	0	0	0	0	0	0	0	0	0	0.000666321	0	0.00290129	0	0	0.00845314	0.000481034	0	0	0	0
d__Bacteria;p__Firmicutes_A;c__Clostridia_258483;o__Lachnospirales;f__Lachnospiraceae;g__Acetatifactor;s__Acetatifactor sp900066565	0	0	0	0	0	0	0	0	0	0	0	0	0	0	0	0	0	0	0	0	0	0	0	0	0	0	0	0	0	0	0	0	0	0.00441845	0	0.00284466	0	0	0	0	0	0	0	0	0	0	0	0	0
d__Bacteria;p__Firmicutes_A;c__Clostridia_258483;o__Lachnospirales;f__Lachnospiraceae;g__Schaedlerella;s__Schaedlerella glycyrrhizinilytica_A	0	0	0	0	0	0	0	0	0	0	0	0	0	0	0	0	0	0	0	0	0	0	0	0	0	0	0	0	0	0	0	0	0	0	0	0	0	0	0	0	0	0	0	0	0	0	0	0	0
d__Bacteria;p__Firmicutes_A;c__Clostridia_258483;o__Lachnospirales;f__Anaerotignaceae;g__Anaerotignum_189125;s__Anaerotignum faecicola	0	0	0	0	0	0	0	0	0	0	0	0	0	0	0	0	0	0	0	0	0	0	0	0	0	0	0	0	0	0	0	0	0	0.00220923	0	0.000914355	0	0	0	0	0	0	0	0	0	0	0	0	0
d__Bacteria;p__Firmicutes_A;c__Clostridia_258483;o__Oscillospirales;f__CAG-382;g__SFLA01;s__SFLA01 sp004553575	0	0	0	0	0	0	0	0	0	0	0	0	0	0	0	0	0	0	0	0	0	0	0	0	0	0	0	0	0	0	0	0	0	0	0	0	0	0	0	0	0	0	0	0	0	0	0	0	0
d__Bacteria;p__Patescibacteria;c__Saccharimonadia;o__Saccharimonadales;f__Nanosyncoccaceae;g__Nanosyncoccus;s__Nanosyncoccus sp003979185	0	0	0	0	0	0	0	0	0	0	0	0	0	0	0	0	0	0	0	0.000617708	0	0	0	0	0	0	0	0	0	0	0	0	0	0	0	0	0	0	0	0	0	0	0	0	0	0	0	0	0
d__Bacteria;p__Firmicutes_A;c__Clostridia_258483;o__Lachnospirales;f__Lachnospiraceae;g__Mediterraneibacter_A_155507;s__Mediterraneibacter_A_155507 faecis	0	0	0	0	0	0	0	0	0	0	0	0	0	0	0	0	0	0	0	0	0	0	0	0	0	0	0	0	0	0	0	0	0	0	0	0.0040638	0	0	0	0	0	0	0	0	0	0	0	0	0
d__Bacteria;p__Firmicutes_C;c__Negativicutes;o__Acidaminococcales;f__Acidaminococcaceae;g__Phascolarctobacterium_A;s__Phascolarctobacterium_A faecium	0	0	0	0	0	0	0	0	0	0	0	0	0	0	0	0	0	0	0	0	0	0	0	0	0	0	0	0	0	0	0	0	0	0	0	0	0	0	0	0	0	0	0	0	0	0	0	0	0
d__Bacteria;p__Bacteroidota;c__Bacteroidia;o__Bacteroidales;f__Bacteroidaceae;g__Prevotella;s__Prevotella aurantiaca	0	0	0	0	0	0	0	0	0	0	0	0.000880153	0	0	0	0	0	0	0	0	0	0.00107911	0	0	0	0	0	0	0	0	0	0	0	0	0	0	0	0	0	0	0	0	0	0	0	0	0	0	0
d__Bacteria;p__Bacteroidota;c__Bacteroidia;o__Bacteroidales;f__Marinifilaceae;g__Butyricimonas;s__Butyricimonas faecihominis	0	0	0	0	0	0	0	0	0	0	0	0	0	0	0	0	0	0	0	0	0	0	0	0	0	0	0	0	0	0	0	0	0	0	0	0	0	0	0	0	0	0	0	0	0	0	0	0	0
d__Bacteria;p__Firmicutes_A;c__Clostridia_258483;o__Christensenellales;f__CAG-74;g__Onthenecus;s__	0	0	0	0	0	0	0	0	0	0	0	0	0	0	0	0	0	0	0	0	0	0	0	0	0	0	0	0	0	0	0	0	0	0.00194932	0	0.00121914	0	0	0	0	0	0	0	0	0	0	0	0	0
d__Bacteria;p__Firmicutes_D;c__Bacilli;o__Erysipelotrichales;f__Coprobacillaceae;g__;s__	0	0	0	0	0	0	0	0	0	0	0	0	0	0	0	0	0	0	0	0	0	0	0	0	0	0	0	0	0	0	0	0	0	0	0	0	0	0	0	0	0	0	0	0	0	0	0	0	0
d__Bacteria;p__Actinobacteriota;c__Coriobacteriia;o__Coriobacteriales;f__Atopobiaceae;g__Parolsenella;s__Parolsenella catena	0	0	0	0	0	0	0	0	0	0	0	0	0	0	0	0	0	0	0	0	0	0	0	0	0	0	0	0	0	0	0	0	0	0	0	0	0	0	0	0	0	0	0	0	0	0	0	0	0
d__Bacteria;p__Firmicutes_A;c__Clostridia_258483;o__Lachnospirales;f__Lachnospiraceae;g__Eisenbergiella;s__	0	0	0	0	0	0	0	0	0	0	0	0	0	0	0	0	0	0	0	0	0	0	0	0	0	0	0	0	0	0	0	0	0	0.00116959	0	0	0	0	0	0	0	0	0	0	0	0	0	0	0
d__Bacteria;p__Firmicutes_A;c__Clostridia_258483;o__Lachnospirales;f__Lachnospiraceae;g__Bariatricus;s__	0	0	0	0	0	0	0	0	0	0	0	0	0	0	0	0	0	0	0	0	0	0	0	0	0	0	0	0	0	0	0	0	0	0.00519818	0	0.00243828	0	0	0	0	0	0	0	0	0	0	0	0	0
d__Bacteria;p__Campylobacterota;c__Campylobacteria;o__Campylobacterales;f__Campylobacteraceae;g__Campylobacter_A;s__Campylobacter_A showae	0.000938732	0	0	0	0	0	0	0	0	0	0	0	0	0	0	0	0	0	0.000685244	0	0	0	0	0.000989259	0	0	0	0	0	0	0	0	0	0.00103964	0	0	0	0	0	0	0.00195522	0	0	0	0	0	0	0	0
d__Bacteria;p__Firmicutes_A;c__Clostridia_258483;o__Oscillospirales;f__Acutalibacteraceae;g__CAG-217;s__	0	0	0	0	0	0	0	0	0	0	0	0	0	0	0	0	0	0	0	0	0	0	0	0	0	0	0	0	0	0	0	0	0	0.00259909	0	0.00142233	0	0	0	0	0	0	0	0	0	0	0	0	0
d__Bacteria;p__Firmicutes_C;c__Negativicutes;o__Selenomonadales;f__Selenomonadaceae_42771;g__Megamonas;s__Megamonas funiformis	0	0	0	0	0	0	0	0	0	0	0	0	0	0	0	0	0	0	0	0	0	0	0	0	0	0	0	0	0	0	0	0	0	0.00415854	0	0.00355583	0	0	0	0	0	0	0	0	0	0	0	0	0
d__Bacteria;p__Firmicutes_A;c__Clostridia_258483;o__Oscillospirales;f__Ruminococcaceae;g__Ruthenibacterium;s__Ruthenibacterium lactatiformans	0	0	0	0	0	0	0	0	0	0	0	0	0	0	0	0	0	0	0	0	0	0	0	0	0	0	0	0	0	0	0	0	0	0	0	0	0	0	0	0	0	0	0	0	0	0	0	0	0
d__Bacteria;p__Firmicutes_A;c__Clostridia_258483;o__Christensenellales;f__CAG-74;g__Limiplasma;s__Limiplasma merdipullorum	0	0	0	0	0	0	0	0	0	0	0	0	0	0	0	0	0	0	0	0	0	0	0	0	0	0	0	0	0	0	0	0	0	0	0	0	0	0	0	0	0	0	0	0	0	0	0	0	0
d__Bacteria;p__Proteobacteria;c__Alphaproteobacteria;o__RF32;f__CAG-239;g__CAG-267;s__	0	0	0	0	0	0	0	0	0	0	0	0	0	0	0	0	0	0	0	0	0	0	0	0	0	0	0	0	0	0	0	0	0	0	0	0	0	0	0	0	0	0	0	0	0	0	0	0	0
d__Bacteria;p__Proteobacteria;c__Gammaproteobacteria;o__Enterobacterales_A_737866;f__Pasteurellaceae;g__Aggregatibacter_736122;s__Aggregatibacter aphrophilus	0	0	0	0	0	0	0	0	0	0	0	0	0	0	0	0	0	0	0	0	0	0	0	0.00105992	0	0	0	0	0	0	0	0	0	0	0	0.00253988	0	0	0	0	0.00447808	0	0	0	0	0	0	0	0
d__Bacteria;p__Firmicutes_C;c__Negativicutes;o__Veillonellales;f__Veillonellaceae;g__F0422;s__F0422 sp001553345	0	0	0	0	0	0	0	0	0	0	0	0	0	0	0	0	0	0	0	0	0	0	0.00129199	0.000706614	0	0	0	0.00313917	0	0	0	0	0	0	0	0.00294626	0	0	0	0	0.00113529	0	0	0	0	0	0	0	0
d__Bacteria;p__Actinobacteriota;c__Actinomycetia;o__Actinomycetales;f__Actinomycetaceae;g__Pauljensenia;s__Schaalia odontolytica	0	0	0.0136715	0.030491	0.00232926	0.00249622	0	0.00211229	0.00689829	0	0	0	0	0	0.00258328	0	0	0.0447671	0.01873	0.00494166	0.00324977	0	0	0	0	0.00174766	0.0351705	0.00540635	0.0162818	0.00247966	0	0.0148326	0.0118706	0	0	0	0	0	0.00296143	0.00383567	0.00264901	0.0227058	0.0269915	0.00232961	0	0	0	0.012738	0.00385262
d__Bacteria;p__Firmicutes_A;c__Clostridia_258483;o__Lachnospirales;f__Lachnospiraceae;g__Limivivens;s__	0	0	0	0	0	0	0	0	0	0	0	0	0	0	0	0	0	0	0	0	0	0	0	0	0	0	0	0	0	0	0	0	0	0	0	0	0	0	0	0	0	0	0	0	0	0	0	0	0
d__Bacteria;p__Firmicutes_A;c__Clostridia_258483;o__Lachnospirales;f__Vallitaleaceae_A_116062;g__W11650;s__W11650 sp003858485	0	0	0	0	0	0	0	0	0	0	0	0	0	0	0	0	0	0	0	0	0	0	0	0	0	0	0	0	0	0	0	0	0.0027884	0	0	0	0	0	0	0	0	0	0	0	0	0	0	0	0
d__Bacteria;p__Firmicutes_A;c__Clostridia_258483;o__Lachnospirales;f__;g__;s__	0	0	0	0	0	0	0	0	0	0	0	0	0	0	0	0	0	0	0	0	0	0	0	0	0	0	0	0	0	0	0	0	0	0	0	0	0	0	0	0	0	0	0	0	0	0	0	0	0
d__Bacteria;p__Firmicutes_A;c__Clostridia_258483;o__Christensenellales;f__CAG-138;g__;s__	0	0	0	0	0	0	0	0	0	0	0	0	0	0	0	0	0	0	0	0	0	0	0	0	0	0	0	0	0	0	0	0	0	0	0	0.00193031	0	0	0	0	0	0	0	0	0	0	0	0	0
d__Bacteria;p__Bacteroidota;c__Bacteroidia;o__Bacteroidales;f__Marinifilaceae;g__Butyricimonas;s__Butyricimonas faecalis	0	0	0	0	0	0	0	0	0	0	0	0	0	0	0	0	0	0	0	0	0	0	0	0	0	0	0	0	0	0	0	0	0	0	0	0	0	0	0	0	0	0	0	0	0	0	0	0	0
d__Bacteria;p__Actinobacteriota;c__Coriobacteriia;o__Coriobacteriales;f__Atopobiaceae;g__Lancefieldella;s__Lancefieldella sp000564995	0	0.0224803	0.0122958	0.0124056	0	0.0381002	0.0145858	0.0112428	0.0137966	0.0114318	0.00554988	0.0028605	0.0073326	0.00506289	0.0239293	0.00846284	0.00497047	0	0.00479671	0.0105697	0.0280873	0	0	0.00416902	0	0.00799892	0.0178898	0.00470875	0.00641879	0.00743898	0.0122707	0.0144794	0.00884321	0	0.00647249	0	0	0.00357669	0.0112534	0.074089	0.00334279	0.0269631	0.020426	0.00312833	0.00590984	0.0287503	0.0245303	0.0153127	0.0398571
d__Bacteria;p__Firmicutes_A;c__Clostridia_258483;o__Lachnospirales;f__Lachnospiraceae;g__Lachnoclostridium_B;s__Lachnoclostridium_B sp900066555	0	0	0	0	0	0	0	0	0	0	0	0	0	0	0	0	0	0	0	0	0	0	0	0	0	0	0	0	0	0	0	0	0	0	0	0	0	0	0	0	0	0	0	0	0	0	0	0	0
d__Bacteria;p__Actinobacteriota;c__Actinomycetia;o__Mycobacteriales;f__Mycobacteriaceae;g__Corynebacterium;s__Corynebacterium argentoratense	0	0	0	0	0	0.0032845	0	0	0	0	0	0	0	0	0	0	0	0	0	0	0	0	0	0	0	0	0	0	0	0	0	0	0	0	0	0	0	0	0	0	0	0	0	0	0	0	0	0	0
d__Bacteria;p__Firmicutes_A;c__Clostridia_258483;o__Lachnospirales;f__Lachnospiraceae;g__Oribacterium;s__Oribacterium sp000160135	0	0	0	0	0	0	0	0	0	0	0	0	0	0	0	0	0	0	0	0	0	0	0	0	0	0	0	0	0	0.00170477	0	0	0	0	0	0	0	0	0	0	0	0	0	0	0	0	0	0.000745308	0
d__Bacteria;p__Firmicutes_A;c__Clostridia_258483;o__Oscillospirales;f__Acutalibacteraceae;g__Anaeromassilibacillus;s__Anaeromassilibacillus sp001305115	0	0	0	0	0	0	0	0	0	0	0	0	0	0	0	0	0	0	0	0	0	0	0	0	0	0	0	0	0	0	0	0	0	0	0	0	0	0	0	0	0	0	0	0	0	0	0	0	0
d__Bacteria;p__Proteobacteria;c__Gammaproteobacteria;o__Burkholderiales_597441;f__Neisseriaceae_563222;g__Eikenella_561455;s__Eikenella exigua	0	0	0	0	0	0	0	0	0	0	0.00350518	0	0	0	0	0	0	0	0	0	0	0	0	0	0	0	0	0	0	0	0	0	0	0	0	0	0	0	0	0	0	0	0	0	0	0	0	0	0
d__Bacteria;p__Proteobacteria;c__Gammaproteobacteria;o__Enterobacterales_A_737866;f__Pasteurellaceae;g__Haemophilus_D_734546;s__Haemophilus_D_734546 aegyptius	0	0	0	0	0	0	0	0	0	0.0024323	0	0	0	0	0	0	0	0	0	0	0	0.00265626	0	0.000918598	0	0	0	0	0	0	0	0	0	0	0	0.00182871	0	0	0	0	0.000883002	0	0	0	0	0	0	0	0
d__Bacteria;p__Bacteroidota;c__Bacteroidia;o__Bacteroidales;f__Bacteroidaceae;g__Bacteroides_H;s__Bacteroides_H clarus	0	0	0	0	0	0	0	0	0	0	0	0	0	0	0	0	0	0	0	0	0	0	0	0	0	0	0	0	0	0	0	0	0	0	0	0	0	0	0	0	0	0	0	0	0	0	0	0	0
d__Bacteria;p__Bacteroidota;c__Bacteroidia;o__Bacteroidales;f__Bacteroidaceae;g__Bacteroides_H;s__Bacteroides_H thetaiotaomicron	0	0	0	0	0	0	0	0	0	0	0	0	0	0	0	0	0	0	0	0	0	0	0	0	0	0	0	0	0	0	0	0	0	0	0	0	0	0	0	0	0	0	0	0	0	0	0	0	0
d__Bacteria;p__Firmicutes_D;c__Bacilli;o__Erysipelotrichales;f__Coprobacillaceae;g__Catenibacterium;s__Catenibacterium mitsuokai	0	0	0	0	0	0	0	0	0	0	0	0	0	0	0	0	0	0	0	0	0	0	0	0	0	0	0	0	0	0	0	0	0	0	0	0.00193031	0	0	0	0	0	0	0	0	0	0	0	0	0
d__Bacteria;p__Firmicutes_A;c__Clostridia_258483;o__Christensenellales;f__CAG-74;g__SFMI01;s__	0	0	0	0	0	0	0	0	0	0	0	0	0	0	0	0	0	0	0	0	0	0	0	0	0	0	0	0	0	0	0	0	0	0	0	0	0	0	0	0	0	0	0	0	0	0	0	0	0
d__Bacteria;p__Firmicutes_A;c__Clostridia_258483;o__Lachnospirales;f__Lachnospiraceae;g__Shuttleworthia;s__Shuttleworthia satelles	0	0.000446628	0	0	0.000582314	0	0	0	0	0	0	0	0	0	0	0	0	0	0	0	0	0	0	0	0.0027875	0.00147879	0.000989647	0	0	0.00333204	0.00338904	0	0	0	0	0	0.00272049	0.00133249	0.0010365	0	0	0	0	0	0	0	0	0	0
d__Bacteria;p__Firmicutes_A;c__Clostridia_258483;o__Oscillospirales;f__Acutalibacteraceae;g__Eubacterium_R;s__Eubacterium_R sp000436835	0	0	0	0	0	0	0	0	0	0	0	0	0	0	0	0	0	0	0	0	0	0	0	0	0	0	0	0	0	0	0	0	0	0	0	0	0	0	0	0	0	0	0	0	0	0	0	0	0
d__Bacteria;p__Firmicutes_A;c__Clostridia_258483;o__TANB77;f__CAG-508;g__Merdicola;s__Merdicola sp900552655	0	0	0	0	0	0	0	0	0	0	0	0	0	0	0	0	0	0	0	0	0	0	0	0	0	0	0	0	0	0	0	0	0	0	0	0	0	0	0	0	0	0	0	0	0	0	0	0	0
d__Bacteria;p__Proteobacteria;c__Gammaproteobacteria;o__Burkholderiales_597441;f__Neisseriaceae_563222;g__Eikenella_561455;s__Eikenella corrodens	0	0	0	0	0	0	0	0	0	0	0	0	0	0	0	0	0	0	0	0	0	0	0	0.00155455	0	0	0	0	0	0	0	0	0.00135437	0	0	0	0	0	0	0	0	0	0	0	0	0	0	0	0
d__Bacteria;p__Firmicutes_A;c__Clostridia_258483;o__Lachnospirales;f__Lachnospiraceae;g__Lachnoclostridium_B;s__Lachnoclostridium_B sp000765215	0	0	0	0	0	0	0	0	0	0	0	0	0	0	0	0	0	0	0	0	0	0	0	0	0	0	0	0	0	0	0	0	0	0	0	0	0	0	0	0	0	0	0	0	0	0	0	0	0
d__Bacteria;p__Firmicutes_A;c__Clostridia_258483;o__Oscillospirales;f__Butyricicoccaceae;g__Agathobaculum;s__Agathobaculum butyriciproducens	0	0	0	0	0	0	0	0	0	0	0	0	0	0	0	0	0	0	0	0	0	0	0	0	0	0	0	0	0	0	0	0	0	0.00363873	0	0.00314945	0	0	0	0	0	0	0	0	0	0	0	0	0
d__Bacteria;p__Firmicutes_D;c__Bacilli;o__RF39;f__UBA660;g__;s__	0	0	0	0	0	0	0	0	0	0	0	0	0	0	0	0	0	0	0	0	0	0	0	0	0	0	0	0	0	0	0	0	0	0	0	0	0	0	0	0	0	0	0	0	0	0	0	0	0
d__Bacteria;p__Firmicutes_D;c__Bacilli;o__RF39;f__UBA660;g__CAG-533;s__CAG-533 sp000434495	0	0	0	0	0	0	0	0	0	0	0	0	0	0	0	0	0	0	0	0	0	0	0	0	0	0	0	0	0	0	0	0	0	0	0	0	0	0	0	0	0	0	0	0	0	0	0	0	0
d__Bacteria;p__Firmicutes_D;c__Bacilli;o__Lactobacillales;f__Aerococcaceae;g__Abiotrophia;s__Abiotrophia defectiva	0	0	0	0	0	0	0.000802217	0.00122649	0	0.00202692	0.00335914	0	0	0	0.000611829	0	0	0	0	0	0	0	0.00151999	0.00833804	0	0	0	0	0	0.00162728	0	0	0.00175271	0	0.00110506	0	0	0	0	0	0.0097761	0	0.000875401	0.00312833	0.0057724	0	0	0	0.000770524
d__Bacteria;p__Proteobacteria;c__Gammaproteobacteria;o__Burkholderiales_597441;f__Neisseriaceae_563222;g__Neisseria_563205;s__Neisseria subflava	0.104137	0	0	0	0.00307795	0	0	0.00517852	0	0.00316199	0.00102235	0	0	0	0.0025153	0	0	0	0	0	0.00270814	0	0.117419	0	0	0	0	0	0	0	0	0	0	0.0188434	0	0	0.0157086	0	0	0	0.00195522	0	0	0	0	0	0.000561763	0	0
d__Bacteria;p__Bacteroidota;c__Bacteroidia;o__Bacteroidales;f__Porphyromonadaceae;g__Porphyromonas_A_859423;s__Porphyromonas_A_859423 gingivalis	0	0	0	0	0	0	0	0	0	0	0	0	0	0	0	0	0	0	0	0	0.00363665	0.0117042	0	0.00162521	0	0.00107549	0	0.0587722	0.000469667	0	0.018815	0.00098884	0.0164117	0	0	0	0	0	0	0	0	0	0	0	0	0	0	0	0
d__Bacteria;p__Actinobacteriota;c__Coriobacteriia;o__Coriobacteriales;f__Coriobacteriaceae;g__Collinsella;s__Collinsella intestinalis	0	0	0	0	0	0	0	0	0	0	0	0	0	0	0	0	0	0	0	0	0	0	0	0	0	0	0	0	0	0	0	0	0	0	0	0	0	0	0	0	0	0	0	0	0	0	0	0	0
d__Bacteria;p__Firmicutes_A;c__Clostridia_258483;o__;f__;g__;s__	0	0	0	0	0	0	0	0	0	0	0	0	0	0	0	0	0	0	0	0	0	0	0	0	0	0	0	0	0	0	0	0	0	0	0	0	0	0	0	0	0	0	0	0	0	0	0	0	0
d__Bacteria;p__Bacteroidota;c__Bacteroidia;o__Bacteroidales;f__Tannerellaceae;g__Parabacteroides_B_862066;s__Parabacteroides_B_862066 faecis	0	0	0	0	0	0	0	0	0	0	0	0	0	0	0	0	0	0	0	0	0	0	0	0	0	0	0	0	0	0	0	0	0	0	0	0	0	0	0	0	0	0	0	0	0	0	0	0	0
d__Bacteria;p__Firmicutes_A;c__Clostridia_258483;o__Lachnospirales;f__Lachnospiraceae;g__Blautia_A_141781;s__Blautia_A_141781 luti	0	0	0	0	0	0	0	0	0	0	0	0	0	0	0	0	0	0	0	0	0	0	0	0	0	0	0	0	0	0	0	0	0	0	0	0	0	0	0	0	0	0	0	0	0	0	0	0	0
d__Bacteria;p__Bacteroidota;c__Bacteroidia;o__Bacteroidales;f__Bacteroidaceae;g__Bacteroides_H;s__Bacteroides_H ovatus	0	0	0	0	0	0	0	0	0	0	0	0	0	0	0	0	0	0	0	0	0	0	0	0	0	0	0	0	0	0	0	0	0	0	0	0	0	0	0	0	0	0	0	0	0	0	0	0	0
d__Bacteria;p__Firmicutes_A;c__Clostridia_258483;o__Lachnospirales;f__Lachnospiraceae;g__Blautia_A_141781;s__Blautia_A_141781 faecis	0	0	0	0	0	0	0	0	0	0	0	0	0	0	0	0	0	0	0	0	0	0	0	0	0	0	0	0	0	0	0	0	0	0.00870695	0	0.00680687	0	0	0	0	0	0	0	0	0	0	0	0	0
d__Bacteria;p__Bacteroidota;c__Bacteroidia;o__Bacteroidales;f__Bacteroidaceae;g__Prevotella;s__Prevotella vespertina	0	0.0159297	0.00438521	0.0528361	0	0.0344873	0	0.000136277	0.0036174	0.0141073	0	0	0	0	0	0	0	0.00924726	0.0284757	0.0271791	0	0	0	0	0	0	0.00776492	0	0	0	0	0	0	0	0	0	0.0022817	0.00904692	0.0476049	0	0	0.0498266	0.0158302	0	0	0	0.0122964	0.0350295	0.0188428
d__Bacteria;p__Bacteroidota;c__Bacteroidia;o__Bacteroidales;f__Bacteroidaceae;g__Phocaeicola_A_858004;s__Phocaeicola_A_858004 massiliensis	0	0	0	0	0	0	0	0	0	0	0	0	0	0	0	0	0	0	0	0	0	0	0	0	0	0	0	0	0	0	0	0	0	0.00636777	0	0.00447018	0	0	0	0	0	0	0	0	0	0	0	0	0
d__Bacteria;p__Firmicutes_A;c__Clostridia_258483;o__Lachnospirales;f__Lachnospiraceae;g__Faecalimonas;s__Faecalimonas phoceensis	0	0	0	0	0	0	0	0	0	0	0	0	0	0	0	0	0	0	0	0	0	0	0	0	0	0	0	0	0	0	0	0	0	0	0	0	0	0	0	0	0	0	0	0	0	0	0	0	0
d__Bacteria;p__Firmicutes_A;c__Clostridia_258483;o__Lachnospirales;f__Lachnospiraceae;g__;s__	0	0	0	0	0	0	0	0	0	0	0	0	0	0	0	0	0	0	0	0	0	0	0	0	0	0	0	0	0	0	0	0	0	0.00311891	0	0.00294626	0	0	0	0	0	0	0	0	0	0	0	0	0
d__Bacteria;p__Firmicutes_A;c__Clostridia_258483;o__Oscillospirales;f__Acutalibacteraceae;g__UBA737;s__UBA737 sp900547445	0	0	0	0	0	0	0	0	0	0	0	0	0	0	0	0	0	0	0	0	0	0	0	0	0	0	0	0	0	0	0	0	0	0	0	0	0	0	0	0	0	0	0	0	0	0	0	0	0
d__Bacteria;p__Firmicutes_D;c__Bacilli;o__Erysipelotrichales;f__Erysipelotrichaceae;g__Bulleidia;s__Bulleidia moorei	0.00118906	0.00290308	0.00963027	0.00590389	0.00299476	0.00755436	0.0258168	0.0097438	0.0118617	0.0118372	0.00664525	0.00132023	0.00392359	0.00237323	0.00890551	0.00261579	0	0.024112	0.0025887	0.00665752	0.0123027	0.00132813	0.000911993	0.00346241	0.00719564	0.00604961	0.00616626	0.00191838	0.0268493	0.00697404	0.00490826	0.00706314	0.00748885	0	0.0137343	0	0.0022817	0.00378708	0.00251721	0.00888261	0.00794702	0.015216	0.0145171	0.00585729	0.00343595	0.00144439	0	0.00440409	0.0109975
d__Bacteria;p__Synergistota;c__Synergistia;o__Synergistales;f__Synergistaceae;g__Cloacibacillus;s__Cloacibacillus evryensis	0	0	0	0	0	0	0	0	0	0	0	0	0	0	0	0	0	0	0	0	0	0	0	0	0	0	0	0	0	0	0	0	0	0	0	0	0	0	0	0	0	0	0	0	0	0	0	0	0
d__Bacteria;p__Spirochaetota;c__Spirochaetia;o__Treponematales;f__Treponemataceae;g__Treponema_D;s__Treponema_D succinifaciens	0	0	0	0	0	0	0	0	0	0	0	0	0	0	0	0	0	0	0	0	0	0	0	0	0	0	0	0	0	0	0	0	0	0	0	0	0	0	0	0	0	0	0	0	0	0	0	0	0
d__Bacteria;p__Firmicutes_A;c__Clostridia_258483;o__Oscillospirales;f__Oscillospiraceae_88309;g__Lawsonibacter;s__Lawsonibacter asaccharolyticus	0	0	0	0	0	0	0	0	0	0	0	0	0	0	0	0	0	0	0	0	0	0	0	0	0	0	0	0	0	0	0	0	0	0	0	0	0	0	0	0	0	0	0	0	0	0	0	0	0
d__Bacteria;p__Firmicutes_A;c__Clostridia_258483;o__Lachnospirales;f__Lachnospiraceae;g__Eubacterium_G;s__Eubacterium_G ventriosum	0	0	0	0	0	0	0	0	0	0	0	0	0	0	0	0	0	0	0	0	0	0	0	0	0	0	0	0	0	0	0	0	0	0	0	0	0	0	0	0	0	0	0	0	0	0	0	0	0
d__Bacteria;p__Firmicutes_A;c__Clostridia_258483;o__Christensenellales;f__CAG-138;g__PeH17;s__PeH17 sp000435055	0	0	0	0	0	0	0	0	0	0	0	0	0	0	0	0	0	0	0	0	0	0	0	0	0	0	0	0	0	0	0	0	0	0.00506823	0	0.00436859	0	0	0	0	0	0	0	0	0	0	0	0	0
d__Bacteria;p__Bacteroidota;c__Bacteroidia;o__Bacteroidales;f__Bacteroidaceae;g__Bacteroides_H;s__Bacteroides_H uniformis	0	0	0	0	0	0	0	0	0	0	0	0	0	0	0	0	0	0	0	0	0	0	0	0	0	0	0	0	0	0	0	0	0	0.00584795	0	0.0040638	0	0	0	0	0	0	0	0	0	0	0	0	0
d__Bacteria;p__Firmicutes_A;c__Clostridia_258483;o__Lachnospirales;f__Lachnospiraceae;g__Howardella;s__	0	0	0	0	0	0	0	0	0	0	0	0	0	0	0	0	0	0	0	0	0	0	0	0	0	0	0	0	0	0	0	0	0	0	0	0	0	0	0	0	0	0	0	0	0	0	0	0	0
d__Bacteria;p__Firmicutes_A;c__Clostridia_258483;o__Lachnospirales;f__Lachnospiraceae;g__Clostridium_Q_135822;s__Clostridium_Q_135822 fessum	0	0	0	0	0	0	0	0	0	0	0	0	0	0	0	0	0	0	0	0	0	0	0	0	0	0	0	0	0	0	0	0	0	0.00493827	0	0.00223509	0	0	0	0	0	0	0	0	0	0	0	0	0
d__Bacteria;p__Proteobacteria;c__Gammaproteobacteria;o__Burkholderiales_592524;f__Burkholderiaceae_A_574938;g__Oxalobacter_566322;s__Oxalobacter formigenes_B	0	0	0	0	0	0	0	0	0	0	0	0	0	0	0	0	0	0	0	0	0	0	0	0	0	0	0	0	0	0	0	0	0	0	0	0	0	0	0	0	0	0	0	0	0	0	0	0	0
d__Bacteria;p__Firmicutes_A;c__Clostridia_258483;o__Oscillospirales;f__CAG-272;g__Avispirillum;s__Avispirillum sp011957885	0	0	0	0	0	0	0	0	0	0	0	0	0	0	0	0	0	0	0	0	0	0	0	0	0	0	0	0	0	0	0	0	0	0	0	0	0	0	0	0	0	0	0	0	0	0	0	0	0
d__Bacteria;p__Firmicutes_C;c__Negativicutes;o__Veillonellales;f__Veillonellaceae;g__Veillonella_A;s__Veillonella_A rogosae	0.0285375	0	0.0175408	0.00582916	0.0101489	0	0	0	0.0126188	0.0117561	0.0518475	0.0581634	0.0416801	0.0403449	0.0186268	0.0299277	0	0	0.0835998	0	0.00193439	0.0343654	0.0173279	0.0281232	0	0.03455	0.0129415	0	0.0214481	0.00565672	0	0.0062862	0.00485978	0.00688759	0	0.0118866	0.0189557	0	0	0	0.0402397	0.0156891	0.00255325	0.00971778	0.00219901	0.00206342	0	0	0
d__Bacteria;p__Bacteroidota;c__Bacteroidia;o__Bacteroidales;f__Bacteroidaceae;g__Phocaeicola_A_858004;s__Phocaeicola_A_858004 abscessus	0	0	0	0	0	0	0	0	0	0	0	0	0	0	0	0	0	0	0	0	0	0	0	0	0	0	0	0.00174398	0	0.000852383	0.00280472	0	0.000637349	0	0	0	0	0	0	0	0	0	0	0	0	0	0	0	0
d__Bacteria;p__Firmicutes_D;c__Bacilli;o__Lactobacillales;f__Streptococcaceae;g__Streptococcus;s__Streptococcus sanguinis_H	0.0087615	0.00550841	0.00696475	0	0.0379336	0.0116928	0.00437573	0.00456528	0.00689829	0.0104589	0.00664525	0.0101951	0.00804014	0.0158215	0.00924541	0	0.00425011	0.0108029	0.0051774	0.00638298	0.023909	0	0.00661195	0.0289712	0.0114093	0.00396585	0.00677527	0.00732473	0.0118982	0.03642	0.00759612	0.0130668	0.0152964	0.00974659	0.0256532	0.00507975	0.0331724	0.0307174	0.0170282	0.0187746	0.00864081	0.00961842	0.00525241	0.00911874	0.0167675	0.0024761	0.00430685	0.00230368	0.00560381
d__Bacteria;p__Firmicutes_A;c__Clostridia_258483;o__Christensenellales;f__CAG-138;g__PeH17;s__PeH17 sp900542285	0	0	0	0	0	0	0	0	0	0	0	0	0	0	0	0	0	0	0	0	0	0	0	0	0	0	0	0	0	0	0	0	0	0	0	0	0	0	0	0	0	0	0	0	0	0	0	0	0
d__Bacteria;p__Bacteroidota;c__Bacteroidia;o__Bacteroidales;f__Marinifilaceae;g__Gabonibacter;s__Gabonibacter massiliensis	0	0	0	0	0	0	0	0	0	0	0	0	0	0	0	0	0	0	0	0	0	0	0	0	0	0	0	0	0	0	0	0	0	0	0	0	0	0	0	0	0	0	0	0	0	0	0	0	0
d__Bacteria;p__Firmicutes_A;c__Clostridia_258483;o__Oscillospirales;f__Ruminococcaceae;g__Angelakisella;s__Angelakisella massiliensis	0	0	0	0	0	0	0	0	0	0	0	0	0	0	0	0	0	0	0	0	0	0	0	0	0	0	0	0	0	0	0	0	0	0.00181936	0	0.00142233	0	0	0	0	0	0	0	0	0	0	0	0	0
d__Bacteria;p__Proteobacteria;c__Gammaproteobacteria;o__Burkholderiales_592522;f__Burkholderiaceae_A_592522;g__Ottowia_589937;s__Ottowia sp001262075	0.000500657	0	0	0	0	0	0	0	0	0	0	0	0	0	0	0	0	0	0	0	0	0	0	0.000989259	0	0	0	0	0	0	0	0	0	0	0	0	0	0	0	0	0.000756859	0	0	0	0	0	0	0	0.00140095
d__Bacteria;p__Firmicutes_A;c__Clostridia_258483;o__Oscillospirales;f__Oscillospiraceae_88309;g__Onthomonas;s__	0	0	0	0	0	0	0	0	0	0	0	0	0	0	0	0	0	0	0	0	0	0	0	0	0	0	0	0	0	0	0	0	0	0	0	0	0	0	0	0	0	0	0	0	0	0	0	0	0
d__Bacteria;p__Actinobacteriota;c__Actinomycetia;o__Mycobacteriales;f__Mycobacteriaceae;g__Corynebacterium;s__Corynebacterium matruchotii	0.000813568	0.00461516	0.0022356	0	0.0136428	0.00223346	0	0	0	0.00340522	0.00569593	0.00836145	0.00160803	0.00316431	0.00265126	0	0.00345772	0	0	0.00164722	0	0	0	0.00537027	0	0	0.000609013	0.0109871	0	0.00774893	0.00841416	0.00473231	0.00501912	0	0	0.00314945	0.0124616	0.0125535	0.00333161	0.00504694	0	0	0.000583601	0	0	0	0.00106111	0.0114506	0.00959653
d__Bacteria;p__Firmicutes_A;c__Clostridia_258483;o__Lachnospirales;f__Lachnospiraceae;g__Hungatella_A_128155;s__Hungatella_A_128155 hathewayi	0	0	0	0	0	0	0	0	0	0	0	0	0	0	0	0	0	0	0	0	0	0	0	0	0	0	0	0	0	0	0	0	0	0	0	0	0	0	0	0	0	0	0	0	0	0	0	0	0
d__Bacteria;p__Spirochaetota;c__Spirochaetia;o__Treponematales;f__Treponemataceae;g__Treponema_D;s__Treponema_D socranskii_986572	0	0	0.000343938	0	0	0	0	0	0	0	0	0.000880153	0	0	0	0	0	0	0	0	0	0	0	0	0.000518605	0	0	0	0	0.00395196	0.00362276	0.000282526	0.00239006	0	0	0.00101595	0	0.000841574	0	0	0	0	0	0	0	0	0	0	0
d__Bacteria;p__Firmicutes_A;c__Clostridia_258483;o__Lachnospirales;f__Lachnospiraceae;g__Dorea_A;s__Dorea_A formicigenerans	0	0	0	0	0	0	0	0	0	0	0	0	0	0	0	0	0	0	0	0	0	0	0	0	0	0	0	0	0	0	0	0	0	0.00532814	0	0.00182871	0	0	0	0	0	0	0	0	0	0	0	0	0
d__Bacteria;p__Bacteroidota;c__Bacteroidia;o__Bacteroidales;f__Rikenellaceae;g__Alistipes_A_871404;s__Alistipes_A_871404 ihumii	0	0	0	0	0	0	0	0	0	0	0	0	0	0	0	0	0	0	0	0	0	0	0	0	0	0	0	0	0	0	0	0	0	0	0	0	0	0	0	0	0	0	0	0	0	0	0	0	0
d__Bacteria;p__Firmicutes_C;c__Negativicutes;o__Veillonellales;f__Megasphaeraceae;g__Anaeroglobus;s__Anaeroglobus micronuciformis	0	0.00454072	0	0.0144234	0	0.00289036	0.00204201	0.000817661	0.00126188	0.00535106	0.00898204	0.000513422	0.00360198	0.000711969	0.000611829	0	0.000432214	0	0.00281712	0.00082361	0.00619003	0	0	0	0	0.000873832	0.00152253	0.0252878	0.00313112	0	0	0	0.00111536	0	0	0	0	0.00196367	0.00570075	0	0.000630716	0.00165563	0.00211555	0	0.0032298	0.00144439	0.00262156	0.00264246	0.0164612
d__Bacteria;p__Firmicutes_A;c__Clostridia_258483;o__Lachnospirales;f__Lachnospiraceae;g__Marvinbryantia;s__Marvinbryantia sp900066075	0	0	0	0	0	0	0	0	0	0	0	0	0	0	0	0	0	0	0	0	0	0	0	0	0	0	0	0	0	0	0	0	0	0	0	0	0	0	0	0	0	0	0	0	0	0	0	0	0
d__Bacteria;p__Actinobacteriota;c__Actinomycetia;o__Actinomycetales;f__Actinomycetaceae;g__Actinomyces;s__Actinomyces naeslundii	0	0	0.00679278	0	0	0.00216777	0	0	0	0	0	0	0	0	0.00577838	0	0	0	0	0	0.00510678	0	0	0.00339175	0.0053157	0	0	0	0	0	0	0.00713378	0	0	0.0166548	0.00487656	0.00210619	0.0022442	0	0.0101948	0	0	0	0	0	0	0	0.00128735	0.00623424
d__Bacteria;p__Bacteroidota;c__Bacteroidia;o__Bacteroidales;f__Bacteroidaceae;g__Prevotella;s__Prevotella denticola	0	0.00178651	0	0	0.000831878	0	0	0	0	0	0	0.00073346	0	0.00253145	0	0	0	0	0	0	0	0	0	0	0	0	0	0.00191838	0	0	0	0	0	0	0	0	0.00289601	0	0.00229511	0	0	0	0	0	0	0	0	0	0
d__Bacteria;p__Firmicutes_A;c__Clostridia_258483;o__Lachnospirales;f__Lachnospiraceae;g__Lachnospira;s__Lachnospira eligens	0	0	0	0	0	0	0	0	0	0	0	0	0	0	0	0	0	0	0	0	0	0	0	0	0	0	0	0	0	0	0	0	0	0.00324886	0	0	0	0	0	0	0	0	0	0	0	0	0	0	0
d__Bacteria;p__Firmicutes_C;c__Negativicutes;o__Veillonellales;f__Megasphaeraceae;g__Megasphaera_A_38685;s__Megasphaera_A_38685 indica	0	0	0	0	0	0	0	0	0	0	0	0	0	0	0	0	0	0	0	0	0	0	0	0	0	0	0	0	0	0	0	0	0	0	0	0	0	0	0	0	0	0	0	0	0	0	0	0	0
d__Bacteria;p__Proteobacteria;c__Gammaproteobacteria;o__Enterobacterales_A_737866;f__Enterobacteriaceae_A;g__Klebsiella_724518;s__Klebsiella variicola	0	0	0	0	0	0	0	0	0	0	0	0	0	0	0	0	0	0	0	0	0	0	0	0	0	0	0	0	0	0	0	0	0	0	0	0	0	0	0	0	0	0	0	0	0	0	0	0	0
d__Bacteria;p__Proteobacteria;c__Gammaproteobacteria;o__Burkholderiales_595427;f__Burkholderiaceae_A_595427;g__Sutterella;s__Sutterella wadsworthensis_A_565807	0	0	0	0	0	0	0	0	0	0	0	0	0	0	0	0	0	0	0	0	0	0	0	0	0	0	0	0	0	0	0	0	0	0	0	0	0	0	0	0	0	0	0	0	0	0	0	0	0
d__Bacteria;p__Bacteroidota;c__Bacteroidia;o__Bacteroidales;f__Bacteroidaceae;g__Bacteroides_H;s__Bacteroides_H faecis	0	0	0	0	0	0	0	0	0	0	0	0	0	0	0	0	0	0	0	0	0	0	0	0	0	0	0	0	0	0	0	0	0	0	0	0	0	0	0	0	0	0	0	0	0	0	0	0	0
d__Bacteria;p__Fusobacteriota;c__Fusobacteriia;o__Fusobacteriales_993521;f__Fusobacteriaceae_993521;g__Fusobacterium_C;s__Fusobacterium_C animalis	0.0024407	0.00714605	0	0	0.0154729	0	0.0048133	0	0	0.00121615	0	0.00315388	0	0	0	0	0	0	0	0	0	0	0	0	0	6.72179e-05	0.0022838	0	0	0.00108485	0	0	0.00246973	0	0	0	0	0.004278	0	0	0.00271208	0	0	0	0.00103079	0	0	0	0
d__Bacteria;p__Spirochaetota;c__Spirochaetia;o__Treponematales;f__Treponemataceae;g__Treponema_B_986141;s__Treponema_B_986141 denticola	0	0	0	0	0	0	0	0	0	0	0	0	0	0.000316431	0	0	0	0	0	0	0.00208914	0.00174317	0	0.00190786	0.000842733	0.000672179	0	0	0.000704501	0.00123983	0.00981652	0	0.00940089	0	0	0.0200142	0.00219394	0.000561049	0.000888428	0	0	0	0	0	0	0	0	0	0
d__Bacteria;p__Firmicutes_D;c__Bacilli;o__Erysipelotrichales;f__Coprobacillaceae;g__Longibaculum;s__Longibaculum muris	0	0	0	0	0	0	0	0	0	0	0	0	0	0	0	0	0	0	0	0	0	0	0	0	0	0	0	0	0	0	0	0	0	0	0	0	0	0	0	0	0	0	0	0	0	0	0	0	0
d__Bacteria;p__Proteobacteria;c__Gammaproteobacteria;o__Enterobacterales_A_737866;f__Pasteurellaceae;g__Haemophilus_A;s__	0.000750986	0	0	0	0	0	0	0.000749523	0	0.00794552	0	0.000953499	0.000128642	0	0	0	0	0	0	0	0	0.00448244	0	0	0	0	0	0.00383676	0	0	0	0	0	0	0	0	0	0	0	0	0	0	0	0	0	0	0	0	0
d__Bacteria;p__Firmicutes_D;c__Bacilli;o__Lactobacillales;f__Streptococcaceae;g__Lactococcus_A_343473;s__Lactococcus_A_343473 petauri	0	0	0	0	0	0	0	0	0	0	0	0	0	0	0	0	0	0	0	0	0	0	0	0	0	0	0	0	0	0	0	0	0	0	0	0	0	0	0	0	0	0	0	0	0	0	0	0	0
d__Bacteria;p__Actinobacteriota;c__Actinomycetia;o__Actinomycetales;f__Actinomycetaceae;g__Peptidiphaga;s__Peptidiphaga sp000466165	0	0	0	0	0	0	0	0	0	0	0.00182562	0	0	0	0	0	0	0	0	0	0.00239864	0	0	0	0.00162064	0	0	0	0.000469667	0.000619915	0.00186981	0.000918209	0.0015137	0	0.00213119	0	0.000877578	0	0	0	0	0	0	0.00212993	0	0	0	0	0
d__Bacteria;p__Actinobacteriota;c__Coriobacteriia;o__Coriobacteriales;f__Eggerthellaceae;g__Gordonibacter;s__Gordonibacter urolithinfaciens	0	0	0	0	0	0	0	0	0	0	0	0	0	0	0	0	0	0	0	0	0	0	0	0	0	0	0	0	0	0	0	0	0	0	0	0	0	0	0	0	0	0	0	0	0	0	0	0	0
d__Bacteria;p__Proteobacteria;c__Gammaproteobacteria;o__Burkholderiales_595427;f__Burkholderiaceae_A_595427;g__Duodenibacillus;s__Duodenibacillus intestinigallinarum	0	0	0	0	0	0	0	0	0	0	0	0	0	0	0	0	0	0	0	0	0	0	0	0	0	0	0	0	0	0	0	0	0	0	0	0	0	0	0	0	0	0	0	0	0	0	0	0	0
d__Bacteria;p__Firmicutes_A;c__Clostridia_258483;o__Oscillospirales;f__Ruminococcaceae;g__Ruminiclostridium_E;s__Ruminiclostridium_E siraeum	0	0	0	0	0	0	0	0	0	0	0	0	0	0	0	0	0	0	0	0	0	0	0	0	0	0	0	0	0	0	0	0	0	0.00194932	0	0.00040638	0	0	0	0	0	0	0	0	0	0	0	0	0
d__Bacteria;p__Firmicutes_C;c__Negativicutes;o__Veillonellales;f__Megasphaeraceae;g__Megasphaera_A_38685;s__Megasphaera_A_38685 elsdenii	0	0	0	0	0	0	0	0	0	0	0	0	0	0	0	0	0	0	0	0	0	0	0	0	0	0	0	0	0	0	0	0	0	0.00272904	0	0.00253988	0	0	0	0	0	0	0	0	0	0	0	0	0
d__Bacteria;p__Firmicutes_D;c__Bacilli;o__Lactobacillales;f__Streptococcaceae;g__Streptococcus;s__Streptococcus sobrinus	0	0.0207682	0	0	0	0	0	0	0	0	0	0	0	0	0	0	0.0255006	0	0	0	0.00224389	0	0	0	0.201219	0	0	0	0	0.00170477	0	0	0	0	0	0	0	0	0.0117717	0	0	0	0	0	0	0	0	0	0
d__Bacteria;p__Proteobacteria;c__Gammaproteobacteria;o__Burkholderiales_595427;f__Burkholderiaceae_A_595427;g__Parasutterella;s__Parasutterella gallistercoris	0	0	0	0	0	0	0	0	0	0	0	0	0	0	0	0	0	0	0	0	0	0	0	0	0	0	0	0	0	0	0	0	0	0	0	0	0	0	0	0	0	0	0	0	0	0	0	0	0
d__Bacteria;p__Patescibacteria;c__Saccharimonadia;o__Saccharimonadales;f__Nanosynbacteraceae;g__Nanosynbacter;s__Nanosynbacter lyticus	0	0	0	0	0	0	0	0	0	0	0	0	0	0	0	0	0	0	0	0	0	0	0	0	0.000842733	0	0	0	0	0	0	0	0	0	0	0	0	0	0	0.00343192	0	0	0	0	0	0	0	0	0
d__Bacteria;p__Firmicutes_A;c__Clostridia_258483;o__Lachnospirales;f__Lachnospiraceae;g__Lachnoanaerobaculum;s__Lachnoanaerobaculum sp000209465	0.0024407	0	0.0044712	0.00171886	0.00183013	0.00118242	0.00262544	0.00490597	0.00286027	0.00770229	0.00584197	0.00242042	0.00340902	0.00158215	0.00265126	0.00361594	0	0.00146919	0.00624334	0.00555937	0	0.00348635	0.00334397	0.0058649	0	0.00336089	0	0	0.00681018	0	0	0.00303715	0.00191205	0	0	0	0.00473892	0	0	0	0.00170293	0.00220751	0.00459586	0.00991747	0	0.00130683	0	0.00359103	0.0016111
d__Bacteria;p__Firmicutes_D;c__Bacilli;o__Lactobacillales;f__Lactobacillaceae;g__Lactobacillus;s__Lactobacillus helveticus	0	0	0	0	0	0	0	0	0	0	0	0	0	0	0	0	0	0	0	0	0	0	0	0	0	0	0	0	0	0	0	0	0	0.002859	0	0.00294626	0	0.00126236	0	0	0	0	0	0	0	0	0	0	0
d__Bacteria;p__Firmicutes_A;c__Clostridia_258483;o__Oscillospirales;f__CAG-272;g__QALR01;s__QALR01 sp900552255	0	0	0	0	0	0	0	0	0	0	0	0	0	0	0	0	0	0	0	0	0	0	0	0	0	0	0	0	0	0	0	0	0	0	0	0	0	0	0	0	0	0	0	0	0	0	0	0	0
d__Bacteria;p__Firmicutes_A;c__Clostridia_258483;o__Oscillospirales;f__Acutalibacteraceae;g__Acutalibacter;s__	0	0	0	0	0	0	0	0	0	0	0	0	0	0	0	0	0	0	0	0	0	0	0	0	0	0	0	0	0	0	0	0	0	0	0	0	0	0	0	0	0	0	0	0	0	0	0	0	0
d__Bacteria;p__Actinobacteriota;c__Coriobacteriia;o__Coriobacteriales;f__Coriobacteriaceae;g__Collinsella;s__Collinsella bouchesdurhonensis	0	0	0	0	0	0	0	0	0	0	0	0	0	0	0	0	0	0	0	0	0	0	0	0	0	0	0	0	0	0	0	0	0	0	0	0	0	0	0	0	0	0	0	0	0	0	0	0	0
d__Bacteria;p__Firmicutes_D;c__Bacilli;o__Erysipelotrichales;f__Coprobacillaceae;g__Coprobacillus;s__Coprobacillus cateniformis	0	0	0	0	0	0	0	0	0	0	0	0	0	0	0	0	0	0	0	0	0	0	0	0	0	0	0	0	0	0	0	0	0	0	0	0	0	0	0	0	0	0	0	0	0	0	0	0	0
d__Bacteria;p__Fusobacteriota;c__Fusobacteriia;o__Fusobacteriales_993777;f__Leptotrichiaceae;g__Leptotrichia_A_993758;s__Leptotrichia_A_993758 hongkongensis	0.00125164	0.00223314	0	0	0.0107312	0.00315312	0	0	0.00168251	0.00299984	0	0.00359396	0	0	0	0	0	0	0	0.00109815	0	0	0	0	0	0	0	0	0	0	0	0	0	0	0	0	0.00772269	0.00147275	0.0031095	0	0	0	0	0.000532481	0.00247389	0	0.00112353	0.00169388	0.00203138
d__Bacteria;p__Bacteroidota;c__Bacteroidia;o__Bacteroidales;f__Tannerellaceae;g__Parabacteroides_B_862066;s__Parabacteroides_B_862066 goldsteinii	0	0	0	0	0	0	0	0	0	0	0	0	0	0	0	0	0	0	0	0	0	0	0	0	0	0	0	0	0	0	0	0	0	0	0	0	0	0	0	0	0	0	0	0	0	0	0	0	0
d__Bacteria;p__Actinobacteriota;c__Coriobacteriia;o__Coriobacteriales;f__Eggerthellaceae;g__Slackia_A;s__Slackia_A isoflavoniconvertens	0	0	0	0	0	0	0	0	0	0	0	0	0	0	0	0	0	0	0	0	0	0	0	0	0	0	0	0	0	0	0	0	0	0	0	0	0	0	0	0	0	0	0	0	0	0	0	0	0
d__Bacteria;p__Firmicutes_A;c__Clostridia_258483;o__Lachnospirales;f__Lachnospiraceae;g__Butyribacter;s__Butyribacter sp003529475	0	0	0	0	0	0	0	0	0	0	0	0	0	0	0	0	0	0	0	0	0	0	0	0	0	0	0	0	0	0	0	0	0	0	0	0	0	0	0	0	0	0	0	0	0	0	0	0	0
d__Bacteria;p__Firmicutes_A;c__Clostridia_258483;o__Lachnospirales;f__Lachnospiraceae;g__Blautia_A_141781;s__Blautia_A_141781 caecimuris	0	0	0	0	0	0	0	0	0	0	0	0	0	0	0	0	0	0	0	0	0	0	0	0	0	0	0	0	0	0	0	0	0	0	0	0	0	0	0	0	0	0	0	0	0	0	0	0	0
d__Bacteria;p__Firmicutes_A;c__Clostridia_258483;o__Lachnospirales;f__Lachnospiraceae;g__Lachnospira;s__Lachnospira pectinoschiza_B_179241	0	0	0	0	0	0	0	0	0	0	0	0	0	0	0	0	0	0	0	0	0	0	0	0	0	0	0	0	0	0	0	0	0	0	0	0	0	0	0	0	0	0	0	0	0	0	0	0	0
d__Bacteria;p__Patescibacteria;c__Saccharimonadia;o__Saccharimonadales;f__Nanogingivalaceae;g__Nanogingivalis;s__Nanogingivalis gingivitcus	0	0	0.00283749	0	0.00116463	0	0	0.0008858	0	0	0.00167957	0	0.00102914	0	0.0010877	0	0	0.00267911	0	0	0	0	0	0	0	0	0	0.00174398	0.000939335	0	0	0.00141263	0	0	0	0	0	0	0	0	0.00618102	0.00118259	0	0.00212993	0	0	0	0	0.00119081
d__Bacteria;p__Firmicutes_D;c__Bacilli;o__Staphylococcales;f__Gemellaceae;g__Gemella;s__Gemella parahaemolysans	0	0	0	0	0	0	0	0	0	0	0	0	0.00765421	0	0	0	0	0	0	0	0	0	0	0	0	0	0	0	0	0	0	0	0	0	0	0	0	0	0	0	0	0	0	0	0	0	0	0	0
d__Bacteria;p__Firmicutes_A;c__Clostridia_258483;o__Oscillospirales;f__Acutalibacteraceae;g__Hydrogeniiclostridium;s__	0	0	0	0	0	0	0	0	0	0	0	0	0	0	0	0	0	0	0	0	0	0	0	0	0	0	0	0	0	0	0	0	0	0	0	0	0	0	0	0	0	0	0	0	0	0	0	0	0
d__Bacteria;p__Firmicutes_D;c__Bacilli;o__RF39;f__UBA660;g__CAG-417;s__	0	0	0	0	0	0	0	0	0	0	0	0	0	0	0	0	0	0	0	0	0	0	0	0	0	0	0	0	0	0	0	0	0	0	0	0	0	0	0	0	0	0	0	0	0	0	0	0	0
d__Bacteria;p__Bacteroidota;c__Bacteroidia;o__Bacteroidales;f__Bacteroidaceae;g__Prevotella;s__Prevotella oulorum	0	0	0	0	0	0.00236484	0	0	0	0	0	0	0	0	0	0	0	0.00120992	0	0.00137268	0	0	0	0	0.000324128	0	0	0	0	0	0	0	0	0	0	0	0	0	0	0	0.000693787	0.00149795	0.0033557	0	0	0.000825366	0	0	0.004413
d__Bacteria;p__Proteobacteria;c__Gammaproteobacteria;o__Enterobacterales_A_737866;f__Pasteurellaceae;g__Haemophilus_D_735815;s__Haemophilus_D_735815 parainfluenzae_K_735050	0	0	0	0	0.00166376	0	0	0	0	0	0	0	0	0	0	0	0	0	0	0	0	0	0	0	0	0	0	0	0	0	0	0	0	0	0	0	0	0	0.00318353	0	0	0	0	0	0	0	0	0	0
d__Bacteria;p__Firmicutes_D;c__Bacilli;o__Haloplasmatales_A;f__Turicibacteraceae;g__Turicibacter;s__Turicibacter sanguinis	0	0	0	0	0	0	0	0	0	0	0	0	0	0	0	0	0	0	0	0	0	0	0	0	0	0	0	0	0	0	0	0	0	0	0	0	0	0	0	0	0	0	0	0	0	0	0	0	0
d__Bacteria;p__Firmicutes_A;c__Clostridia_258483;o__Oscillospirales;f__Acutalibacteraceae;g__Caproicibacterium;s__	0	0	0	0	0	0	0	0	0	0	0	0	0	0	0	0	0	0	0	0	0	0	0	0	0	0	0	0	0	0	0	0	0	0	0	0	0	0	0	0	0	0	0	0	0	0	0	0	0
d__Bacteria;p__Firmicutes_A;c__Clostridia_258483;o__Oscillospirales;f__Acutalibacteraceae;g__CAG-964;s__CAG-964 sp000435335	0	0	0	0	0	0	0	0	0	0	0	0	0	0	0	0	0	0	0	0	0	0	0	0	0	0	0	0	0	0	0	0	0	0	0	0	0	0	0	0	0	0	0	0	0	0	0	0	0
d__Bacteria;p__Proteobacteria;c__Gammaproteobacteria;o__Enterobacterales_A_737866;f__Pasteurellaceae;g__Aggregatibacter_736224;s__Aggregatibacter actinomycetemcomitans	0	0	0	0	0	0	0	0	0	0	0	0	0	0	0	0	0	0	0	0	0	0.00091309	0	0	0	0	0	0	0	0	0.00163609	0	0	0	0	0	0	0	0	0	0	0	0	0	0	0	0	0	0
d__Bacteria;p__Actinobacteriota;c__Coriobacteriia;o__Coriobacteriales;f__Eggerthellaceae;g__Senegalimassilia;s__Senegalimassilia anaerobia	0	0	0	0	0	0	0	0	0	0	0	0	0	0	0	0	0	0	0	0	0	0	0	0	0	0	0	0	0	0	0	0	0	0	0	0	0	0	0	0	0	0	0	0	0	0	0	0	0
d__Bacteria;p__Firmicutes_D;c__Bacilli;o__Erysipelotrichales;f__Coprobacillaceae;g__Faecalibacillus;s__Faecalibacillus faecis	0	0	0	0	0	0	0	0	0	0	0	0	0	0	0	0	0	0	0	0	0	0	0	0	0	0	0	0	0	0	0	0	0	0.00324886	0	0.00142233	0	0	0	0	0	0	0	0	0	0	0	0	0
d__Bacteria;p__Firmicutes_A;c__Clostridia_258483;o__Lachnospirales;f__Anaerotignaceae;g__;s__	0	0	0	0	0	0	0	0	0	0	0	0	0	0	0	0	0	0	0	0	0	0	0	0	0	0	0	0	0	0	0	0	0	0	0	0	0	0	0	0	0	0	0	0	0	0	0	0	0
d__Bacteria;p__Firmicutes_C;c__Negativicutes;o__Veillonellales;f__Dialisteraceae;g__Allisonella;s__Allisonella pneumosintes	0	0	0	0	0	0	0	0	0	0	0	0	0	0.00134483	0	0	0	0	0.00045683	0	0	0	0	0	0	0	0	0	0	0.00201472	0	0	0.00246973	0	0	0	0	0	0.000592285	0	0	0	0	0	0	0	0	0	0
d__Bacteria;p__Firmicutes_A;c__Clostridia_258483;o__Lachnospirales;f__Lachnospiraceae;g__Agathobacter_164117;s__Agathobacter faecis	0	0	0	0	0	0	0	0	0	0	0	0	0	0	0	0	0	0	0	0	0	0	0	0	0	0	0	0	0	0	0	0	0	0	0	0	0	0	0	0	0	0	0	0	0	0	0	0	0
d__Bacteria;p__Firmicutes_D;c__Bacilli;o__Erysipelotrichales;f__Erysipelotrichaceae;g__Absicoccus;s__	0	0	0	0	0	0	0	0	0	0	0	0	0	0	0	0	0	0	0	0	0	0	0	0	0	0	0	0	0	0	0	0	0	0	0	0	0	0	0	0	0	0	0	0	0	0	0	0	0
d__Bacteria;p__Actinobacteriota;c__Actinomycetia;o__Actinomycetales;f__Actinomycetaceae;g__Actinomyces;s__Actinomyces sp000220835	0	0	0	0	0	0	0	0	0	0	0	0	0	0	0	0	0.00230514	0	0	0	0	0	0	0	0.00881628	0	0	0	0	0.00247966	0	0	0	0	0.000868261	0	0	0	0	0	0	0	0	0	0	0	0	0	0
d__Bacteria;p__Actinobacteriota;c__Coriobacteriia;o__Coriobacteriales;f__Atopobiaceae;g__Fannyhessea;s__	0	0	0	0	0	0	0	0	0	0	0	0	0	0	0	0	0.000360179	0	0	0	0	0	0	0	0	0	0	0	0	0.000542425	0	0	0	0	0	0	0	0	0	0	0	0	0	0	0	0	0	0	0
d__Bacteria;p__Actinobacteriota;c__Coriobacteriia;o__Coriobacteriales;f__Eggerthellaceae;g__Gordonibacter;s__Gordonibacter pamelaeae	0	0	0	0	0	0	0	0	0	0	0	0	0	0	0	0	0	0	0	0	0	0	0	0	0	0	0	0	0	0	0	0	0	0	0	0	0	0	0	0	0	0	0	0	0	0	0	0	0
d__Bacteria;p__Firmicutes_A;c__Clostridia_258483;o__Christensenellales;f__CAG-138;g__SFEL01;s__	0	0	0	0	0	0	0	0	0	0	0	0	0	0	0	0	0	0	0	0	0	0	0	0	0	0	0	0	0	0	0	0	0	0	0	0	0	0	0	0	0	0	0	0	0	0	0	0	0
d__Bacteria;p__Firmicutes_A;c__Clostridia_258483;o__Lachnospirales;f__Lachnospiraceae;g__Blautia_A_141780;s__Blautia_A_141780 ornithocaccae	0	0	0	0	0	0	0	0	0	0	0	0	0	0	0	0	0	0	0	0	0	0	0	0	0	0	0	0	0	0	0	0	0	0	0	0	0	0	0	0	0	0	0	0	0	0	0	0	0
d__Bacteria;p__Firmicutes_A;c__Clostridia_258483;o__Lachnospirales;f__Lachnospiraceae;g__Dorea_A;s__	0	0	0	0	0	0	0	0	0	0	0	0	0	0	0	0	0	0	0	0	0	0	0	0	0	0	0	0	0	0	0	0	0	0	0	0	0	0	0	0	0	0	0	0	0	0	0	0	0
d__Bacteria;p__Firmicutes_D;c__Bacilli;o__Lactobacillales;f__Lactobacillaceae;g__Lacticaseibacillus;s__Lacticaseibacillus paracasei	0	0	0	0	0	0	0	0	0	0	0	0	0	0	0	0	0	0	0	0	0	0	0	0	0	0	0	0	0	0	0	0	0	0	0	0	0	0	0	0	0	0	0	0	0	0	0	0	0
d__Bacteria;p__Proteobacteria;c__Gammaproteobacteria;o__Pseudomonadales_660879;f__Moraxellaceae;g__Moraxella_A_651033;s__Moraxella_A_651033 osloensis	0	0	0	0	0	0	0	0	0	0	0	0	0	0	0	0	0	0	0	0	0	0	0	0	0	0	0	0	0	0	0	0	0	0	0	0	0	0	0	0	0	0	0	0	0	0	0	0	0
d__Bacteria;p__Desulfobacterota_I;c__Desulfovibrionia;o__Desulfovibrionales;f__Desulfovibrionaceae;g__Bilophila;s__Bilophila wadsworthia	0	0	0	0	0	0	0	0	0	0	0	0	0	0	0	0	0	0	0	0	0	0	0	0	0	0	0	0	0	0	0	0	0	0	0	0	0	0	0	0	0	0	0	0	0	0	0	0	0
d__Bacteria;p__Fusobacteriota;c__Fusobacteriia;o__Fusobacteriales_993777;f__Leptotrichiaceae;g__Leptotrichia_A_993758;s__Leptotrichia_A_993758 buccalis	0	0	0	0	0	0	0	0	0	0	0.00138747	0	0	0	0	0	0	0	0	0	0	0	0	0	0	0	0	0	0	0	0	0	0.00223072	0	0	0	0.00587977	0	0	0	0	0	0	0	0	0	0	0	0.00133091
d__Bacteria;p__Firmicutes_C;c__Negativicutes;o__Acidaminococcales;f__Acidaminococcaceae;g__Phascolarctobacterium_A;s__Phascolarctobacterium_A succinatutens	0	0	0	0	0	0	0	0	0	0	0	0	0	0	0	0	0	0	0	0	0	0	0	0	0	0	0	0	0	0	0	0	0	0.00337882	0	0	0	0	0	0	0	0	0	0	0	0	0	0	0
d__Bacteria;p__Bacteroidota;c__Bacteroidia;o__Bacteroidales;f__Bacteroidaceae;g__Prevotella;s__Prevotella nigrescens	0.000625821	0	0	0	0	0	0	0	0	0	0.000438148	0	0	0	0	0	0	0	0	0	0	0	0	0	0	0	0	0	0	0	0	0	0	0	0	0	0	0	0	0	0.000630716	0	0	0	0	0	0	0	0
d__Bacteria;p__Firmicutes_D;c__Bacilli;o__Mycoplasmatales;f__Metamycoplasmataceae;g__Metamycoplasma;s__Metamycoplasma faucium	0	0	0	0	0	0	0	0	0	0	0	0	0	0	0	0	0	0	0	0	0.00139276	0	0	0	0	0	0	0.00279037	0.000391389	0.00131732	0.00303845	0	0.00294774	0	0	0.00132074	0	0	0	0	0	0	0	0	0	0	0	0	0
d__Bacteria;p__Firmicutes_A;c__Clostridia_258483;o__Oscillospirales;f__Ruminococcaceae;g__Ruminococcus_C_58660;s__Ruminococcus_C_58660 sp000433635	0	0	0	0	0	0	0	0	0	0	0	0	0	0	0	0	0	0	0	0	0	0	0	0	0	0	0	0	0	0	0	0	0	0	0	0	0	0	0	0	0	0	0	0	0	0	0	0	0
d__Bacteria;p__Firmicutes_D;c__Bacilli;o__Lactobacillales;f__Streptococcaceae;g__Streptococcus;s__	0.409788	0.407101	0.387188	0.118377	0.267865	0.246929	0.339921	0.302398	0.252377	0.229285	0.16489	0.262726	0.343861	0.27395	0.313732	0.406832	0.605244	0.34984	0.265723	0.384832	0.265707	0.258239	0.343289	0.237564	0.119149	0.224777	0.205466	0.141437	0.251742	0.203565	0.250906	0.346447	0.240997	0.145679	0.350462	0.062481	0.304256	0.248825	0.329903	0.182093	0.302744	0.267897	0.197184	0.246938	0.308892	0.277254	0.472505	0.253337	0.211054
d__Bacteria;p__Firmicutes_C;c__Negativicutes;o__Veillonellales;f__Dialisteraceae;g__Dialister;s__Dialister sp900543165	0	0	0	0	0	0	0	0	0	0	0	0	0	0	0	0	0	0	0	0	0	0	0	0	0	0	0	0	0	0	0	0	0	0.0014295	0	0.00243828	0	0	0	0	0	0	0	0	0	0	0	0	0
d__Bacteria;p__Spirochaetota;c__Spirochaetia;o__Treponematales;f__Treponemataceae;g__Treponema_B_986142;s__Treponema_B_986142 medium	0	0	0	0	0	0	0	0	0	0	0	0	0	0.000395538	0	0	0	0	0	0	0	0	0	0	0	0	0	0	0	0.00371949	0	0.00183642	0.00159337	0	0	0	0.00140412	0	0	0	0	0	0	0	0	0	0	0	0
d__Bacteria;p__Firmicutes_A;c__Clostridia_258483;o__Peptostreptococcales;f__Anaerovoracaceae;g__Eubacterium_M;s__Eubacterium_M brachy	0.000312911	0.00074438	0.00214961	0	0	0.000656901	0	0	0	0	0.00109537	0.00359396	0	0.000791077	0	0	0	0	0.000532968	0.000411805	0.0120706	0.00348635	0	0.00452233	0.0180215	0.0108893	0	0.00924311	0.00156556	0.00968617	0.0095828	0.00204831	0.00637349	0.000519818	0.000789328	0.0348471	0	0.0011221	0.00192493	0.00121126	0.000441501	0	0	0.000465921	0	0	0	0.00142286	0.00182124
d__Bacteria;p__Fusobacteriota;c__Fusobacteriia;o__Fusobacteriales_993521;f__Fusobacteriaceae_993521;g__Fusobacterium_A;s__	0	0	0	0	0	0	0	0	0	0	0	0	0	0	0	0	0	0	0	0	0	0	0	0	0	0	0	0	0	0	0	0	0	0	0	0	0	0	0	0	0	0	0	0	0	0	0	0	0
d__Bacteria;p__Cyanobacteria;c__Vampirovibrionia;o__Gastranaerophilales;f__Gastranaerophilaceae;g__CAG-196;s__CAG-196 sp002102975	0	0	0	0	0	0	0	0	0	0	0	0	0	0	0	0	0	0	0	0	0	0	0	0	0	0	0	0	0	0	0	0	0	0	0	0	0	0	0	0	0	0	0	0	0	0	0	0	0
d__Bacteria;p__Bacteroidota;c__Bacteroidia;o__Bacteroidales;f__Porphyromonadaceae;g__Porphyromonas_A_859423;s__Porphyromonas_A_859423 pasteri	0.072345	0.000595504	0.0139295	0	0.00382664	0.00210208	0.0037923	0.00408831	0.0457643	0.00510783	0.0123412	0.0272114	0.0234129	0.0111542	0.00897349	0.00700108	0	0.0297295	0.0255825	0.00205903	0	0.0377687	0.0199878	0.0359666	0	0.00463803	0	0.00279037	0.00727984	0.000309957	0.00245413	0.00141263	0.00462078	0.0133853	0	0.00121914	0.0227293	0.0122028	0	0	0.0642069	0.0136392	0.0105778	0.0954473	0	0	0	0.0057592	0.005884
d__Bacteria;p__Firmicutes_D;c__Bacilli;o__Paenibacillales;f__Paenibacillaceae_367444;g__Paenibacillus_O;s__Paenibacillus_O humicus	0	0	0	0	0	0	0	0	0	0	0	0	0	0	0	0	0	0	0	0	0	0	0.00205198	0	0	0.000806614	0	0.00837112	0	0.000619915	0	0	0	0	0	0.00182871	0	0	0	0	0	0	0	0	0	0	0	0	0
d__Bacteria;p__Firmicutes_A;c__Clostridia_258483;o__Tissierellales;f__Peptoniphilaceae;g__Parvimonas;s__Parvimonas micra	0.0112648	0.00275421	0.0061049	0.00298931	0.00964978	0.000788281	0	0	0.000841255	0.00154046	0.0171608	0.00850814	0	0.00324341	0.0010877	0.00115402	0	0	0.00274098	0.000617708	0.02329	0.0128663	0	0.0274873	0.0180215	0.0170733	0	0.00523195	0.0231703	0.102983	0.0274629	0.00642746	0.0235022	0.00337882	0.026995	0.0199126	0.00236946	0.00273511	0.00488636	0.00363379	0.0055503	0	0.0017508	0.0171725	0	0	0.00162287	0.00169388	0.00427291
d__Bacteria;p__Firmicutes_A;c__Clostridia_258483;o__Lachnospirales;f__Lachnospiraceae;g__Eubacterium_F;s__Eubacterium_F sp003491505	0	0	0	0	0	0	0	0	0	0	0	0	0	0	0	0	0	0	0	0	0	0	0	0	0	0	0	0	0	0	0	0	0	0	0	0	0	0	0	0	0	0	0	0	0	0	0	0	0
d__Bacteria;p__Firmicutes_A;c__Clostridia_258483;o__Christensenellales;f__CAG-314;g__CAG-314;s__CAG-314 sp900551395	0	0	0	0	0	0	0	0	0	0	0	0	0	0	0	0	0	0	0	0	0	0	0	0	0	0	0	0	0	0	0	0	0	0	0	0	0	0	0	0	0	0	0	0	0	0	0	0	0
d__Bacteria;p__Desulfobacterota_I;c__Desulfovibrionia;o__Desulfovibrionales;f__Desulfovibrionaceae;g__Desulfovibrio_R_446353;s__Desulfovibrio_R_446353 piger_A	0	0	0	0	0	0	0	0	0	0	0	0	0	0	0	0	0	0	0	0	0	0	0	0	0	0	0	0	0	0	0	0	0	0	0	0	0	0	0	0	0	0	0	0	0	0	0	0	0
d__Bacteria;p__Firmicutes_A;c__Clostridia_258483;o__Tissierellales;f__Peptoniphilaceae;g__W5053;s__W5053 sp000467935	0	0	0	0	0	0	0	0	0	0	0	0	0	0	0	0	0	0	0	0	0	0.000664066	0	0	0	0	0	0	0	0	0.0143742	0	0.00119503	0	0	0	0	0	0	0	0	0	0	0	0	0	0	0	0
d__Bacteria;p__Firmicutes_A;c__Clostridia_258483;o__Lachnospirales;f__Lachnospiraceae;g__CAG-127;s__CAG-127 sp900319515	0	0	0	0	0	0	0	0	0	0	0	0	0	0	0	0	0	0	0	0	0	0	0	0	0	0	0	0	0	0	0	0	0	0	0	0	0	0	0	0	0	0	0	0	0	0	0	0	0
d__Bacteria;p__Firmicutes_B_370539;c__Peptococcia;o__Peptococcales;f__Peptococcaceae_369362;g__Peptococcus;s__Peptococcus niger	0	0	0	0	0	0	0	0	0	0	0	0	0	0	0	0	0	0	0	0	0	0	0	0	0	0	0	0	0	0	0	0	0	0	0	0	0	0	0	0	0	0	0	0	0	0	0	0	0
d__Bacteria;p__Firmicutes_A;c__Clostridia_258483;o__Peptostreptococcales;f__Anaerovoracaceae;g__Copromorpha;s__Copromorpha sp900066305	0	0	0	0	0	0	0	0	0	0	0	0	0	0	0	0	0	0	0	0	0	0	0	0	0	0	0	0	0	0	0	0	0	0	0	0	0	0	0	0	0	0	0	0	0	0	0	0	0
d__Bacteria;p__Bacteroidota;c__Bacteroidia;o__Bacteroidales;f__Bacteroidaceae;g__Prevotella;s__Prevotella sp902776665	0	0	0	0	0	0	0	0	0	0	0	0	0	0	0	0	0	0	0	0	0	0.000830082	0	0	0	0	0	0.00139519	0	0.00278962	0	0	0	0	0	0.00233669	0	0	0	0	0	0	0	0	0	0	0	0	0
d__Bacteria;p__Firmicutes_A;c__Clostridia_258483;o__Oscillospirales;f__Acutalibacteraceae;g__Clostridium_A;s__Clostridium_A leptum	0	0	0	0	0	0	0	0	0	0	0	0	0	0	0	0	0	0	0	0	0	0	0	0	0	0	0	0	0	0	0	0	0	0.000519818	0	0	0	0	0	0	0	0	0	0	0	0	0	0	0
d__Bacteria;p__Firmicutes_A;c__Clostridia_258483;o__Lachnospirales;f__Lachnospiraceae;g__Eubacterium_I;s__Eubacterium_I ramulus	0	0	0	0	0	0	0	0	0	0	0	0	0	0	0	0	0	0	0	0	0	0	0	0	0	0	0	0	0	0	0	0	0	0	0	0	0	0	0	0	0	0	0	0	0	0	0	0	0
d__Bacteria;p__Bacteroidota;c__Bacteroidia;o__Bacteroidales;f__Bacteroidaceae;g__Phocaeicola_A_858004;s__Phocaeicola_A_858004 plebeius	0	0	0	0	0	0	0	0	0	0	0	0	0	0	0	0	0	0	0	0	0	0	0	0	0	0	0	0	0	0	0	0	0	0	0	0	0	0	0	0	0	0	0	0	0	0	0	0	0
d__Bacteria;p__Bacteroidota;c__Bacteroidia;o__Bacteroidales;f__Bacteroidaceae;g__Prevotella;s__Prevotella pectinovora	0	0	0	0	0	0	0	0	0	0	0	0	0	0	0	0	0	0	0	0	0	0	0	0	0	0	0	0	0	0	0	0	0	0	0	0	0	0	0	0	0	0	0	0	0	0	0	0	0
d__Bacteria;p__Firmicutes_A;c__Clostridia_258483;o__Lachnospirales;f__Lachnospiraceae;g__Anaerobutyricum;s__Anaerobutyricum soehngenii	0	0	0	0	0	0	0	0	0	0	0	0	0	0	0	0	0	0	0	0	0	0	0	0	0	0	0	0	0	0	0	0	0	0.0252112	0	0.0145281	0	0	0	0	0	0	0	0	0	0	0	0	0
d__Bacteria;p__Proteobacteria;c__Gammaproteobacteria;o__Burkholderiales_597441;f__Neisseriaceae_563222;g__Neisseria_563205;s__Neisseria flavescens	0.000563239	0	0	0	0	0.00170794	0	0	0	0	0	0.011442	0.0423233	0	0	0	0	0	0	0	0	0.0418361	0.00957592	0	0	0	0	0	0	0	0	0.00861704	0	0.00467836	0.000710395	0.0111755	0	0.0593309	0	0	0.0042258	0	0.00437701	0.0141108	0.00673447	0	0	0.00603022	0
d__Bacteria;p__Actinobacteriota;c__Actinomycetia;o__Actinomycetales;f__Bifidobacteriaceae;g__Bifidobacterium_388775;s__Bifidobacterium adolescentis	0	0.000818818	0	0	0	0	0	0	0	0	0	0	0	0	0	0	0	0	0	0	0	0	0	0	0	0	0	0	0	0	0	0	0	0.0166342	0	0.0100579	0	0	0	0	0	0	0	0	0	0	0	0	0
d__Bacteria;p__Proteobacteria;c__Gammaproteobacteria;o__Enterobacterales_A_737866;f__Enterobacteriaceae_A;g__Enterobacter_B_713587;s__Enterobacter_B_713587 hormaechei_712820	0	0	0	0	0	0	0	0	0	0	0	0	0	0	0	0	0	0	0	0	0	0	0	0	0	0	0	0	0	0	0	0	0	0.00155945	0	0	0	0	0	0	0	0	0	0	0	0	0	0	0
d__Bacteria;p__Firmicutes_A;c__Clostridia_258483;o__Peptostreptococcales;f__Anaerovoracaceae;g__Eubacterium_B;s__	0.00118906	0.00133988	0.00696475	0.0100142	0	0.00210208	0.00255251	0.00688198	0.00555228	0.00770229	0.00248284	0.00117354	0.00135074	0.00237323	0.00951734	0.00238498	0	0.0052718	0.00205573	0.00308854	0	0	0	0.00473431	0	0.00631848	0.00304507	0	0.0124462	0	0	0.00261336	0.00342575	0	0.00410451	0	0.00210619	0.00147275	0.0010365	0.00726759	0.00252286	0.00985494	0.0104319	0.00366081	0.00171798	0.00137561	0	0.00345552	0.00315214
d__Bacteria;p__Firmicutes_A;c__Clostridia_258483;o__Oscillospirales;f__QAKW01;g__;s__	0	0	0	0	0	0	0	0	0	0	0	0	0	0	0	0	0	0	0	0	0	0	0	0	0	0	0	0	0	0	0	0	0	0	0	0	0	0	0	0	0	0	0	0	0	0	0	0	0
d__Bacteria;p__Bacteroidota;c__Bacteroidia;o__Bacteroidales;f__Bacteroidaceae;g__Prevotella;s__Prevotella loescheii	0	0	0	0	0	0	0	0	0	0.0013783	0.00321309	0	0	0	0	0	0	0	0	0	0	0	0	0	0	0	0	0	0	0	0	0	0	0	0	0	0.00122861	0	0	0	0	0	0	0	0	0.000343903	0	0	0.00182124
d__Bacteria;p__Fusobacteriota;c__Fusobacteriia;o__Fusobacteriales_993521;f__Fusobacteriaceae_993521;g__Fusobacterium_C;s__Fusobacterium_C periodonticum_D	0.0239064	0	0.00653482	0.00575443	0.0117295	0	0.027713	0.0379531	0.0046269	0.0183233	0.0771871	0.0254511	0.024635	0.0108378	0.00271924	0.00569318	0	0	0.0210903	0.0109815	0	0.0320412	0.0225718	0.0117298	0	0.00598239	0.00494823	0	0.00328767	0	0	0	0.00374442	0.0127355	0	0.00375902	0.00860026	0.00596115	0	0	0.0224535	0	0.0112343	0.0665602	0.00130566	0.00378293	0	0.00372654	0.00406276
d__Bacteria;p__Firmicutes_A;c__Clostridia_258483;o__Christensenellales;f__CAG-138;g__SFDB01;s__SFDB01 sp004558825	0	0	0	0	0	0	0	0	0	0	0	0	0	0	0	0	0	0	0	0	0	0	0	0	0	0	0	0	0	0	0	0	0	0	0	0	0	0	0	0	0	0	0	0	0	0	0	0	0
d__Bacteria;p__Actinobacteriota;c__Actinomycetia;o__Actinomycetales;f__Bifidobacteriaceae;g__Alloscardovia;s__Alloscardovia omnicolens	0	0.00334971	0	0.000747328	0	0	0	0	0	0	0	0	0	0	0	0	0	0	0	0	0	0	0	0	0	0	0	0	0	0	0	0	0	0	0	0	0	0	0	0.00534975	0	0.000236518	0	0	0	0	0.0114225	0.000609797	0
d__Bacteria;p__Bacteroidota;c__Bacteroidia;o__Bacteroidales;f__Bacteroidaceae;g__Prevotella;s__Prevotella pleuritidis	0	0	0	0	0	0	0	0	0	0	0	0	0	0	0	0	0	0	0	0	0	0	0	0	0	0	0	0.000523195	0	0.000852383	0	0	0	0	0	0.0020319	0	0	0	0	0	0	0	0	0	0	0	0	0.000840572
d__Bacteria;p__Firmicutes_A;c__Clostridia_258483;o__Peptostreptococcales;f__Peptostreptococcaceae_256921;g__Romboutsia_B;s__Romboutsia_B ilealis	0	0	0	0	0	0	0	0	0	0	0	0	0	0	0	0	0	0	0	0	0	0	0	0	0	0	0	0	0	0	0	0	0	0.0071475	0	0.00447018	0	0	0	0	0	0	0	0	0	0	0	0	0
d__Bacteria;p__Firmicutes_A;c__Clostridia_258483;o__Christensenellales;f__CAG-138;g__CAG-1024;s__	0	0	0	0	0	0	0	0	0	0	0	0	0	0	0	0	0	0	0	0	0	0	0	0	0	0	0	0	0	0	0	0	0	0	0	0	0	0	0	0	0	0	0	0	0	0	0	0	0
d__Bacteria;p__Firmicutes_A;c__Clostridia_258483;o__Lachnospirales;f__Lachnospiraceae;g__CAG-510;s__CAG-510 sp002432425	0	0	0	0	0	0	0	0	0	0	0	0	0	0	0	0	0	0	0	0	0	0	0	0	0	0	0	0	0	0	0	0	0	0	0	0	0	0	0	0	0	0	0	0	0	0	0	0	0
d__Bacteria;p__Firmicutes_C;c__Negativicutes;o__Veillonellales;f__Megasphaeraceae;g__Anaeroglobus;s__Anaeroglobus geminatus	0	0	0	0	0	0	0	0	0	0	0	0	0	0	0	0	0	0	0	0	0	0	0	0	0	0	0	0	0	0	0	0.00127137	0	0	0	0	0.00105309	0.00420787	0	0	0	0	0	0	0	0	0	0	0
d__Bacteria;p__Firmicutes_A;c__Clostridia_258483;o__Oscillospirales;f__Oscillospiraceae_88309;g__Lawsonibacter;s__	0	0	0	0	0	0	0	0	0	0	0	0	0	0	0	0	0	0	0	0	0	0	0	0	0	0	0	0	0	0	0	0	0	0	0	0	0	0	0	0	0	0	0	0	0	0	0	0	0
d__Bacteria;p__Firmicutes_A;c__Clostridia_258483;o__Tissierellales;f__Peptoniphilaceae;g__Peptoniphilus_A;s__Peptoniphilus_A lacrimalis	0	0	0	0	0	0	0	0	0	0	0	0	0	0	0	0	0	0	0	0	0	0	0	0	0	0	0	0	0	0	0	0	0	0	0	0	0	0	0	0	0	0	0	0	0	0	0	0	0
d__Bacteria;p__Firmicutes_A;c__Clostridia_258483;o__Oscillospirales;f__Acutalibacteraceae;g__UBA5905;s__	0	0	0	0	0	0	0	0	0	0	0	0	0	0	0	0	0	0	0	0	0	0	0	0	0	0	0	0	0	0	0	0	0	0	0	0	0	0	0	0	0	0	0	0	0	0	0	0	0
d__Bacteria;p__Desulfobacterota_I;c__Desulfovibrionia;o__Desulfovibrionales;f__Desulfovibrionaceae;g__Desulfovibrio_R_446353;s__Desulfovibrio_R_446353 fairfieldensis	0	0	0	0	0	0	0	0	0	0	0	0	0	0	0	0	0	0	0	0	0	0	0	0	0	0	0	0.00348797	0	0	0	0	0	0	0	0	0	0	0	0	0	0	0	0	0	0	0	0	0
d__Bacteria;p__Firmicutes_D;c__Bacilli;o__Lactobacillales;f__Streptococcaceae;g__Lactococcus_A_346120;s__Lactococcus_A_346120 lactis_346025	0	0	0	0	0	0	0	0	0	0	0	0	0	0	0	0	0	0	0	0	0	0	0	0	0	0	0	0	0	0	0	0	0	0	0	0	0	0	0	0	0	0	0	0	0	0	0	0	0
d__Bacteria;p__Firmicutes_C;c__Negativicutes;o__Selenomonadales;f__Selenomonadaceae_42771;g__Centipeda;s__Selenomonas timonae	0	0	0	0	0	0	0	0	0	0	0	0.00256711	0	0	0	0	0	0	0	0	0	0	0	0	0	0	0	0	0	0.00643162	0	0	0	0	0	0	0	0	0	0	0	0	0	0	0	0	0	0	0
d__Bacteria;p__Bacteroidota;c__Bacteroidia;o__Bacteroidales;f__Bacteroidaceae;g__Bacteroides_H;s__Bacteroides_H luhongzhouii	0	0	0	0	0	0	0	0	0	0	0	0	0	0	0	0	0	0	0	0	0	0	0	0	0	0	0	0	0	0	0	0	0	0	0	0	0	0	0	0	0	0	0	0	0	0	0	0	0
d__Bacteria;p__Firmicutes_A;c__Clostridia_258483;o__Lachnospirales;f__Lachnospiraceae;g__Catonella;s__Catonella morbi	0.000938732	0	0.00163371	0.00298931	0.00116463	0.00111673	0	0.00211229	0.00159838	0.00210799	0.00284796	0.00234707	0.000836174	0.00300609	0.00149558	0	0	0.000777807	0.00304553	0.00398078	0	0.00265626	0	0.00190786	0	0.00416751	0.00289281	0.00331357	0	0	0	0.00169515	0.00135437	0	0	0.00182871	0.00193067	0.00175328	0	0	0.00119836	0.00212867	0.0018967	0.00146432	0.0028862	0	0	0.00162613	0.00154105
d__Bacteria;p__Bacteroidota;c__Bacteroidia;o__Bacteroidales;f__Bacteroidaceae;g__Alloprevotella;s__Alloprevotella sp900095835	0.0192127	0	0	0	0	0	0	0	0	0	0.00182562	0.0143025	0	0	0	0.00346207	0	0	0	0	0	0.00157716	0	0	0	0	0	0.00715033	0	0	0	0	0	0	0	0	0	0	0	0	0.00523494	0.000788395	0	0	0	0	0	0	0
d__Bacteria;p__Firmicutes_D;c__Bacilli;o__Lactobacillales;f__Lactobacillaceae;g__Lactobacillus;s__Lactobacillus paragasseri	0	0.00521066	0	0	0	0	0	0	0	0	0	0.000440076	0	0	0	0	0.000288143	0	0	0	0	0	0	0	0.00635291	0	0	0	0	0	0	0	0	0.0178038	0	0.00629889	0	0	0	0	0	0	0	0	0	0	0.000873853	0	0
d__Bacteria;p__Actinobacteriota;c__Coriobacteriia;o__Coriobacteriales;f__Coriobacteriaceae;g__Collinsella;s__Collinsella tanakaei	0	0	0	0	0	0	0	0	0	0	0	0	0	0	0	0	0	0	0	0	0	0	0	0	0	0	0	0	0	0	0	0	0	0	0	0	0	0	0	0	0	0	0	0	0	0	0	0	0
d__Bacteria;p__Patescibacteria;c__Saccharimonadia;o__Saccharimonadales;f__Nanosyncoccaceae;g__Nanosyncoccus;s__Nanosyncoccus sp007845165	0.00463108	0	0	0.00216725	0.00141419	0	0	0.000749523	0.00252377	0.00275661	0.00153352	0.00102684	0	0	0	0	0	0	0.000609106	0	0	0	0	0	0	0.00161323	0	0	0	0.00131732	0.00151922	0	0.0027884	0.0014295	0	0.00060957	0	0	0	0.000706571	0	0	0.001459	0	0	0	0	0.00135511	0
d__Bacteria;p__Firmicutes_A;c__Clostridia_258483;o__Oscillospirales;f__Ruminococcaceae;g__Ruminococcus_F;s__Ruminococcus_F champanellensis	0	0	0	0	0	0	0	0	0	0	0	0	0	0	0	0	0	0	0	0	0	0	0	0	0	0	0	0	0	0	0	0	0	0	0	0	0	0	0	0	0	0	0	0	0	0	0	0	0
d__Bacteria;p__Proteobacteria;c__Gammaproteobacteria;o__Enterobacterales_A_737866;f__Pasteurellaceae;g__Haemophilus_D_735815;s__Haemophilus_D_735815 parainfluenzae	0.0474998	0.00267977	0.00808255	0	0.0271192	0	0	0	0.00529991	0.0135398	0.0164306	0.0544961	0.0486267	0.0260264	0.00163154	0.0571626	0	0.000777807	0.069362	0.0214139	0.00634478	0.0683988	0.0538836	0.0183013	0.000518605	0.0161323	0.00388246	0.00296477	0.00164384	0.00805889	0	0.0049442	0.00478011	0.0137752	0.000868261	0.011277	0.0078982	0.0166211	0.00918042	0	0.041375	0.00536108	0.001459	0.00259585	0	0.000756586	0	0.00203266	0
d__Bacteria;p__Firmicutes_C;c__Negativicutes;o__Selenomonadales;f__Selenomonadaceae_42771;g__Centipeda;s__Centipeda infelix	0	0	0	0	0	0	0	0	0	0	0	0.00234707	0	0.00276877	0	0	0	0	0	0	0	0	0	0	0	0	0.000837393	0	0	0.00712902	0	0	0	0	0	0	0	0.00238446	0	0	0	0	0	0	0	0	0	0	0
d__Bacteria;p__Firmicutes_A;c__Clostridia_258483;o__Oscillospirales;f__Ruminococcaceae;g__CAG-353;s__CAG-353 sp900066885	0	0	0	0	0	0	0	0	0	0	0	0	0	0	0	0	0	0	0	0	0	0	0	0	0	0	0	0	0	0	0	0	0	0	0	0	0	0	0	0	0	0	0	0	0	0	0	0	0
d__Bacteria;p__Actinobacteriota;c__Coriobacteriia;o__Coriobacteriales;f__Coriobacteriaceae;g__Enorma;s__Enorma massiliensis	0	0	0	0	0	0	0	0	0	0	0	0	0	0	0	0	0	0	0	0	0	0	0	0	0	0	0	0	0	0	0	0	0	0	0	0	0	0	0	0	0	0	0	0	0	0	0	0	0
d__Bacteria;p__Proteobacteria;c__Gammaproteobacteria;o__Enterobacterales_A_737866;f__Enterobacteriaceae_A;g__Escherichia_710834;s__Shigella boydii	0	0	0	0	0	0	0	0	0	0	0	0	0	0	0	0	0	0	0	0	0	0	0	0	0	0	0	0	0	0	0	0	0	0	0	0	0	0	0	0	0	0	0	0	0	0	0	0	0
d__Bacteria;p__Patescibacteria;c__Saccharimonadia;o__Saccharimonadales;f__Nanosynbacteraceae;g__Nanosynbacter;s__Nanosynbacter sp010202645	0	0	0	0	0	0	0	0	0	0	0	0	0	0	0	0	0	0	0	0	0	0	0	0	0	0	0	0	0	0	0	0	0.00597514	0	0	0	0	0	0.00133264	0	0	0	0	0	0	0	0	0	0
d__Bacteria;p__Bacteroidota;c__Bacteroidia;o__Bacteroidales;f__Bacteroidaceae;g__Prevotella;s__Prevotella hominis	0	0	0	0	0	0	0	0	0	0	0	0	0	0	0	0	0	0	0	0	0	0	0	0	0	0	0	0	0	0	0	0	0	0	0	0	0	0	0	0	0	0	0	0	0	0	0	0	0
d__Bacteria;p__Fusobacteriota;c__Fusobacteriia;o__Fusobacteriales_993777;f__Leptotrichiaceae;g__Leptotrichia_A_993758;s__Leptotrichia_A_993758 shahii	0	0	0	0	0.00482489	0	0	0	0	0.00162153	0	0	0	0	0	0	0.00172886	0	0	0	0	0	0	0	0	0	0	0.0183118	0	0.000774893	0.00210354	0	0.00207138	0	0	0	0.00210619	0.00252472	0	0	0	0	0	0	0	0.00110049	0	6.77553e-05	0
d__Bacteria;p__Firmicutes_A;c__Clostridia_258483;o__Oscillospirales;f__CAG-272;g__Avispirillum;s__	0	0	0	0	0	0	0	0	0	0	0	0	0	0	0	0	0	0	0	0	0	0	0	0	0	0	0	0	0	0	0	0	0	0	0	0	0	0	0	0	0	0	0	0	0	0	0	0	0
d__Bacteria;p__Fusobacteriota;c__Fusobacteriia;o__Fusobacteriales_993521;f__Fusobacteriaceae_993521;g__Fusobacterium_C;s__Fusobacterium_C nucleatum_993250	0	0	0	0	0	0	0	0	0	0	0	0	0	0	0	0	0	0	0	0	0	0.0070557	0	0.00374505	0	0	0	0	0	0.0235568	0.0153091	0	0	0	0	0.0229605	0	0	0	0	0	0	0	0	0	0	0	0	0
d__Bacteria;p__Actinobacteriota;c__Coriobacteriia;o__Coriobacteriales;f__Coriobacteriaceae;g__Collinsella;s__	0	0	0	0	0	0	0	0	0	0	0	0	0	0	0	0	0	0	0	0	0	0	0	0	0	0	0	0	0	0	0	0	0	0	0	0	0	0	0	0	0	0	0	0	0	0	0	0	0
d__Bacteria;p__Actinobacteriota;c__Actinomycetia;o__Actinomycetales;f__Bifidobacteriaceae;g__Bifidobacterium_388775;s__Bifidobacterium longum	0	0.00178651	0	0	0	0	0	0	0	0	0	0.00073346	0	0	0	0	0	0	0	0	0.00147013	0	0	0	0	0	0.0150731	0.00296477	0	0	0	0	0	0.00610786	0	0.00477497	0	0	0.00281336	0	0	0	0	0	0	0	0	0	0
d__Bacteria;p__Actinobacteriota;c__Coriobacteriia;o__Coriobacteriales;f__QAMH01;g__QAMH01;s__QAMH01 sp003149935	0	0	0	0	0	0	0	0	0	0	0	0	0	0	0	0	0	0	0	0	0	0	0	0	0	0	0	0	0	0	0	0	0	0	0	0	0	0	0	0	0	0	0	0	0	0	0	0	0
d__Bacteria;p__Actinobacteriota;c__Coriobacteriia;o__Coriobacteriales;f__Eggerthellaceae;g__CAG-1427;s__CAG-1427 sp000435675	0	0	0	0	0	0	0	0	0	0	0	0	0	0	0	0	0	0	0	0	0	0	0	0	0	0	0	0	0	0	0	0	0	0	0	0	0	0	0	0	0	0	0	0	0	0	0	0	0
d__Bacteria;p__Firmicutes_A;c__Clostridia_258483;o__Oscillospirales;f__Oscillospiraceae_88309;g__Dysosmobacter;s__Dysosmobacter sp000403435	0	0	0	0	0	0	0	0	0	0	0	0	0	0	0	0	0	0	0	0	0	0	0	0	0	0	0	0	0	0	0	0	0	0	0	0	0	0	0	0	0	0	0	0	0	0	0	0	0
d__Bacteria;p__Firmicutes_D;c__Bacilli;o__Erysipelotrichales;f__Erysipelotrichaceae;g__Clostridium_AQ;s__Clostridium_AQ innocuum	0	0	0	0	0	0	0	0	0	0	0	0	0	0	0	0	0	0	0	0	0	0	0	0	0	0	0	0	0	0	0	0	0	0	0	0	0	0	0	0	0	0	0	0	0	0	0	0	0
d__Bacteria;p__Bacteroidota;c__Bacteroidia;o__Bacteroidales;f__Tannerellaceae;g__Parabacteroides_B_862066;s__Parabacteroides_B_862066 merdae	0	0	0	0	0	0	0	0	0	0	0	0	0	0	0	0	0	0	0	0	0	0	0	0	0	0	0	0	0	0	0	0	0	0.00454841	0	0.00325104	0	0	0	0	0	0	0	0	0	0	0	0	0
d__Bacteria;p__Firmicutes_D;c__Bacilli;o__Lactobacillales;f__Streptococcaceae;g__Streptococcus;s__Streptococcus rubneri	0	0.000521066	0.00352537	0.00127046	0.011064	0.00039414	0.00189615	0.000613246	0.00277614	0.00235122	0.00124142	0.0385067	0.00598186	0.00174037	0.0100612	0.0063856	0	0.00691384	0.00236029	0.00178449	0.000386877	0.0977007	0.0207478	0.0452233	6.48256e-05	0.00168045	0.000837393	0	0.0640313	0	0.000584317	0.000918209	0.00948056	0.0119558	0.0192596	0	0.00289601	0.00329616	0.000740357	0	0.00037843	0.00244402	0.0011672	0.0546459	0	0.000962927	0	0.00149062	0.00693472
d__Bacteria;p__Firmicutes_A;c__Clostridia_258483;o__Oscillospirales;f__Ruminococcaceae;g__Negativibacillus;s__Negativibacillus massiliensis	0	0	0	0	0	0	0	0	0	0	0	0	0	0	0	0	0	0	0	0	0	0	0	0	0	0	0	0	0	0	0	0	0	0	0	0	0	0	0	0	0	0	0	0	0	0	0	0	0
d__Bacteria;p__Firmicutes_D;c__Bacilli;o__Erysipelotrichales;f__Erysipelotrichaceae;g__Bulleidia;s__Bulleidia massiliensis	0	0	0	0	0	0	0	0	0	0	0	0	0	0	0	0	0	0	0	0	0	0	0	0	0	0	0	0	0	0	0	0	0	0	0	0	0	0	0	0	0	0	0	0	0	0	0	0	0
d__Bacteria;p__Bacteroidota;c__Bacteroidia;o__Bacteroidales;f__Bacteroidaceae;g__Bacteroides_H;s__Bacteroides_H cellulosilyticus	0	0	0	0	0	0	0	0	0	0	0	0	0	0	0	0	0	0	0	0	0	0	0	0	0	0	0	0	0	0	0	0	0	0	0	0	0	0	0	0	0	0	0	0	0	0	0	0	0
d__Bacteria;p__Campylobacterota;c__Campylobacteria;o__Campylobacterales;f__Campylobacteraceae;g__Campylobacter_B;s__Campylobacter_B gracilis	0	0	0	0	0.000998253	0	0	0	0	0	0	0	0	0	0	0	0	0	0	0	0	0	0	0	0	0	0.00045676	0	0	0	0.00338904	0.000635683	0.00231039	0	0	0	0	0	0	0	0	0	0	0	0	0	0	0	0
d__Bacteria;p__Firmicutes_D;c__Bacilli;o__Lactobacillales;f__Aerococcaceae;g__Granulicatella;s__Granulicatella adiacens	0	0	0	0	0	0	0	0	0	0	0	0	0	0	0	0	0	0	0	0	0	0	0	0	0	0	0	0	0	0	0	0	0	0	0	0	0	0	0	0	0	0	0	0	0	0	0	0	0
d__Bacteria;p__Bacteroidota;c__Bacteroidia;o__Bacteroidales;f__Bacteroidaceae;g__Prevotella;s__Prevotella stercorea	0	0	0	0	0	0	0	0	0	0	0	0	0	0	0	0	0	0	0	0	0	0	0	0	0	0	0	0	0	0	0	0	0	0	0	0	0	0	0	0	0	0	0	0	0	0	0	0	0
d__Bacteria;p__Firmicutes_A;c__Clostridia_258483;o__Lachnospirales;f__Lachnospiraceae;g__Oribacterium;s__Oribacterium asaccharolyticum	0	0.00506178	0	0	0	0.0032845	0	0.00367948	0	0.00616183	0	0	0.000836174	0	0.000883753	0	0	0.002247	0	0.00329444	0	0	0	0	0	0.0026215	0.00601401	0	0	0.00263464	0.00175295	0.00141263	0	0	0	0.00253988	0	0	0	0	0	0.00433617	0	0	0.00762782	0	0.00293365	0.00250694	0.00889605
d__Bacteria;p__Firmicutes_D;c__Bacilli;o__Lactobacillales;f__Lactobacillaceae;g__Limosilactobacillus;s__Limosilactobacillus fermentum	0	0	0	0	0	0	0	0	0	0	0	0	0	0	0	0	0	0	0	0	0	0	0	0	0.000907559	0	0	0	0	0	0	0	0	0.0219623	0	0.0135121	0	0	0	0.00080751	0	0	0	0	0	0	0	0	0
d__Bacteria;p__Firmicutes_A;c__Clostridia_258483;o__Peptostreptococcales;f__Anaerovoracaceae;g__Mogibacterium;s__Mogibacterium diversum	0	0	0.00240757	0.00298931	0.000665502	0.00118242	0.00138565	0.00197602	0.00286027	0.00129723	0.00131444	0.000953499	0.000514569	0	0.00169952	0.000692414	0	0.00241984	0.00137049	0.00205903	0.0119932	0	0	0	0.00363023	0.00215097	0.00281669	0	0.0046184	0	0	0.00388473	0	0	0.00355198	0	0.00149188	0	0	0.0123145	0	0.00181331	0.00240735	0.000599042	0	0.00158195	0	0.0019649	0.00168114
d__Bacteria;p__Firmicutes_A;c__Clostridia_258483;o__Lachnospirales;f__Lachnospiraceae;g__Eubacterium_F;s__Eubacterium_F sp000687695	0	0	0	0	0	0	0	0	0	0	0	0	0	0	0	0	0	0	0	0	0	0	0	0	0	0	0	0	0	0	0	0	0	0	0	0	0	0	0	0	0	0	0	0	0	0	0	0	0
d__Bacteria;p__Fusobacteriota;c__Fusobacteriia;o__Fusobacteriales_993521;f__Fusobacteriaceae_993521;g__Fusobacterium_C;s__Fusobacterium_C necrophorum	0	0	0	0	0	0	0	0	0	0	0	0	0	0	0	0	0	0	0.00106594	0	0.00139276	0	0	0	0	0	0	0	0	0	0	0	0	0	0	0	0	0	0	0	0	0	0	0	0	0	0	0	0
d__Bacteria;p__Actinobacteriota;c__Coriobacteriia;o__Coriobacteriales;f__Eggerthellaceae;g__Eggerthella;s__Eggerthella lenta	0	0	0	0	0	0	0	0	0	0	0	0	0	0	0	0	0	0	0	0	0	0	0	0	0	0	0	0	0	0	0	0	0	0	0	0	0	0	0	0	0	0	0	0	0	0	0	0	0
d__Bacteria;p__Firmicutes_A;c__Clostridia_258483;o__TANB77;f__CAG-508;g__CAG-273;s__CAG-273 sp003507395	0	0	0	0	0	0	0	0	0	0	0	0	0	0	0	0	0	0	0	0	0	0	0	0	0	0	0	0	0	0	0	0	0	0	0	0	0	0	0	0	0	0	0	0	0	0	0	0	0
d__Bacteria;p__Firmicutes_C;c__Negativicutes;o__Veillonellales;f__Megasphaeraceae;g__Caecibacter;s__Caecibacter sp003467125	0	0	0	0	0	0	0	0	0	0	0	0	0	0	0	0	0	0	0	0	0	0	0	0	0	0	0	0	0	0	0	0	0	0	0	0	0	0	0	0	0	0	0	0	0	0	0	0	0
d__Bacteria;p__Firmicutes_A;c__Clostridia_258483;o__Lachnospirales;f__Lachnospiraceae;g__Sellimonas;s__Sellimonas intestinalis	0	0	0	0	0	0	0	0	0	0	0	0	0	0	0	0	0	0	0	0	0	0	0	0	0	0	0	0	0	0	0	0	0	0	0	0	0	0	0	0	0	0	0	0	0	0	0	0	0
d__Bacteria;p__Firmicutes_A;c__Clostridia_258483;o__Oscillospirales;f__Ruminococcaceae;g__Pygmaiobacter;s__	0	0	0	0	0	0	0	0	0	0	0	0	0	0	0	0	0	0	0	0	0	0	0	0	0	0	0	0	0	0	0	0	0	0	0	0	0	0	0	0	0	0	0	0	0	0	0	0	0
d__Bacteria;p__Bacteroidota;c__Bacteroidia;o__Flavobacteriales_877923;f__Flavobacteriaceae;g__Capnocytophaga_820690;s__Capnocytophaga granulosa	0	0.00141432	0	0	0	0.000656901	0	0	0	0	0.00584197	0.00337392	0	0	0	0	0	0	0	0	0	0	0	0.00303844	0	0	0	0	0	0	0	0	0.00310707	0	0	0	0.00298376	0.00168315	0	0	0	0	0	0	0	0	0	0.00203266	0.0016111
d__Bacteria;p__Actinobacteriota;c__Actinomycetia;o__Actinomycetales;f__Actinomycetaceae;g__Pauljensenia;s__Pauljensenia sp000185285	0.00250329	0	0	0	0	0	0	0.00511038	0.0195171	0.00721583	0	0.00220038	0	0	0.00503059	0	0	0.00967937	0	0	0	0.00539553	0	0	0	0	0.01081	0	0	0	0	0	0.00764818	0	0	0	0	0	0	0	0	0.0141911	0	0	0	0	0	0.00731757	0
d__Bacteria;p__Bacteroidota;c__Bacteroidia;o__Bacteroidales;f__Tannerellaceae;g__Tannerella;s__Tannerella forsythia	0	0	0	0	0	0	0	0	0	0	0	0.000953499	0	0	0	0	0	0	0	0	0.00479728	0.00373537	0.000455996	0.00254381	0.00272268	0.0112254	0.000304507	0.00156958	0.00727984	0.00387447	0.0232558	0.00367284	0.0178458	0	0.000789328	0.00660368	0.00219394	0.0022442	0.00177686	0	0	0	0	0	0	0	0	0.00108408	0
d__Bacteria;p__Firmicutes_A;c__Clostridia_258483;o__Oscillospirales;f__Oscillospiraceae_88309;g__Evtepia;s__Evtepia gabavorous	0	0	0	0	0	0	0	0	0	0	0	0	0	0	0	0	0	0	0	0	0	0	0	0	0	0	0	0	0	0	0	0	0	0	0	0.0021335	0	0	0	0	0	0	0	0	0	0	0	0	0
d__Bacteria;p__Firmicutes_D;c__Bacilli;o__Erysipelotrichales;f__Coprobacillaceae;g__Erysipelatoclostridium;s__	0	0	0	0	0	0	0	0	0	0	0	0	0	0	0	0	0	0	0	0	0	0	0	0	0	0	0	0	0	0	0	0	0	0	0	0	0	0	0	0	0	0	0	0	0	0	0	0	0
d__Bacteria;p__Bacteroidota;c__Bacteroidia;o__Bacteroidales;f__Porphyromonadaceae;g__Porphyromonas_A_859424;s__Porphyromonas_A_859424 endodontalis	0	0	0.00094583	0	0	0	0	0	0	0	0.000730247	0.00154027	0.000514569	0.00150305	0	0.00361594	0	0	0.00167504	0	0.00170226	0.00323732	0	0.00233183	0.0050564	0.00154601	0	0.00505755	0.00172211	0.0316157	0.00432395	0.00098884	0.0142607	0	0	0.0338311	0.00157964	0.00154289	0.00399793	0	0.000567644	0	0	0	0	0	0	0.00121959	0.00133091
d__Bacteria;p__Actinobacteriota;c__Actinomycetia;o__Actinomycetales;f__Actinomycetaceae;g__Pauljensenia;s__Pauljensenia pyogenes_A	0	0	0	0	0	0	0	0	0	0	0	0	0	0	0	0	0	0	0	0	0	0	0	0	0	0	0	0	0	0	0	0	0	0	0.00315731	0	0	0	0	0.00605632	0	0	0	0	0	0	0	0	0
d__Bacteria;p__Firmicutes_A;c__Clostridia_258483;o__UBA1381;f__UBA1381;g__CAG-41;s__	0	0	0	0	0	0	0	0	0	0	0	0	0	0	0	0	0	0	0	0	0	0	0	0	0	0	0	0	0	0	0	0	0	0	0	0	0	0	0	0	0	0	0	0	0	0	0	0	0
d__Bacteria;p__Firmicutes_A;c__Clostridia_258483;o__Lachnospirales;f__Lachnospiraceae;g__Clostridium_AP;s__Clostridium_AP scindens	0	0	0	0	0	0	0	0	0	0	0	0	0	0	0	0	0	0	0	0	0	0	0	0	0	0	0	0	0	0	0	0	0	0	0	0	0	0	0	0	0	0	0	0	0	0	0	0	0
d__Bacteria;p__Firmicutes_A;c__Clostridia_258483;o__Peptostreptococcales;f__Peptostreptococcaceae_256921;g__Intestinibacter;s__Intestinibacter bartlettii	0	0	0	0	0	0	0	0	0	0	0	0	0	0	0	0	0	0	0	0	0	0	0	0	0	0	0	0	0	0	0	0	0	0	0	0	0	0	0	0	0	0	0	0	0	0	0	0	0
d__Bacteria;p__Firmicutes_D;c__Bacilli;o__Lactobacillales;f__Lactobacillaceae;g__Lactobacillus;s__Lactobacillus delbrueckii	0	0	0	0	0	0	0	0	0	0	0	0	0	0	0	0	0	0	0	0	0	0	0	0	0	0	0	0	0	0	0	0	0	0	0	0	0	0	0	0	0	0	0	0	0	0	0	0	0
d__Bacteria;p__Firmicutes_A;c__Clostridia_258483;o__Oscillospirales;f__Ruminococcaceae;g__Paludicola;s__Paludicola psychrotolerans	0	0	0	0	0	0	0	0	0	0	0	0	0	0	0	0	0	0	0	0	0	0	0	0	0	0	0	0	0	0	0	0	0	0	0	0	0	0	0	0	0	0	0	0	0	0	0	0	0
d__Bacteria;p__Firmicutes_A;c__Clostridia_258483;o__Lachnospirales;f__Lachnospiraceae;g__Mediterraneibacter_A_155590;s__Mediterraneibacter_A_155590 butyricigenes	0	0	0	0	0	0	0	0	0	0	0	0	0	0	0	0	0	0	0	0	0	0	0	0	0	0	0	0	0	0	0	0	0	0	0	0	0	0	0	0	0	0	0	0	0	0	0	0	0
d__Bacteria;p__Actinobacteriota;c__Actinomycetia;o__Actinomycetales;f__Micrococcaceae;g__Rothia;s__Rothia dentocariosa	0.0120784	0.0283609	0	0	0.0426753	0	0	0	0.0042904	0.0045403	0.00664525	0	0.0109346	0.027925	0.00829368	0	0.00388993	0.00311123	0	0.00494166	0	0.00141114	0.00281198	0.00120124	0.00149099	0	0.000837393	0.00540635	0	0.00743898	0.00385649	0.00176579	0.000796686	0	0	0	0.0271172	0.020829	0.00895832	0.00393661	0.00157679	0	0	0	0.00728422	0	0.0112977	0	0.00315214
d__Bacteria;p__Proteobacteria;c__Gammaproteobacteria;o__Burkholderiales_597441;f__Neisseriaceae_563222;g__Neisseria_563205;s__Morococcus cerebrosus	0	0	0	0	0	0	0	0	0	0	0	0	0	0	0	0	0	0	0	0	0	0	0	0	0	0	0	0	0	0	0	0	0	0	0	0	0	0	0	0	0	0	0	0	0	0	0	0	0
d__Bacteria;p__Firmicutes_A;c__Clostridia_258483;o__Oscillospirales;f__Acutalibacteraceae;g__Acutalibacter;s__Acutalibacter timonensis	0	0	0	0	0	0	0	0	0	0	0	0	0	0	0	0	0	0	0	0	0	0	0	0	0	0	0	0	0	0	0	0	0	0	0	0	0	0	0	0	0	0	0	0	0	0	0	0	0
d__Bacteria;p__Firmicutes_A;c__Clostridia_258483;o__Oscillospirales;f__Ruminococcaceae;g__Ruminococcus_D;s__Ruminococcus_D bicirculans	0	0	0	0	0	0	0	0	0	0	0	0	0	0	0	0	0	0	0	0	0	0	0	0	0	0	0	0	0	0	0	0	0	0.00402859	0	0.00355583	0	0	0	0	0	0	0	0	0	0	0	0	0
d__Bacteria;p__Firmicutes_A;c__Clostridia_258483;o__Lachnospirales;f__Lachnospiraceae;g__Hungatella_A_128155;s__Hungatella_A_128155 effluvii	0	0	0	0	0	0	0	0	0	0	0	0	0	0	0	0	0	0	0	0	0	0	0	0	0	0	0	0	0	0	0	0	0	0	0	0	0	0	0	0	0	0	0	0	0	0	0	0	0
d__Bacteria;p__Firmicutes_D;c__Bacilli;o__Erysipelotrichales;f__Erysipelotrichaceae;g__Holdemania;s__Holdemania filiformis	0	0	0	0	0	0	0	0	0	0	0	0	0	0	0	0	0	0	0	0	0	0	0	0	0	0	0	0	0	0	0	0	0	0	0	0	0	0	0	0	0	0	0	0	0	0	0	0	0
d__Bacteria;p__Actinobacteriota;c__Actinomycetia;o__Actinomycetales;f__Actinomycetaceae;g__Actinomyces;s__Actinomyces graevenitzii	0	0.0135477	0.0195185	0.0129288	0.00648864	0.0864481	0.0371208	0.0174434	0.0137966	0.0784012	0.00613407	0.00278715	0.0283656	0.0207262	0.0123725	0.00553931	0	0.0523723	0.00761383	0.0306108	0.00386877	0.00141114	0.00144399	0.00544093	0	0.0186193	0.103913	0.0338333	0.05409	0.00131732	0.0100503	0.0232377	0.0301147	0	0	0.0020319	0.00245722	0.00799495	0.0502702	0.00434037	0.0253548	0.0197099	0.0592355	0.00279553	0.0397883	0.0273059	0.092566	0.00311674	0.0788036
d__Bacteria;p__Firmicutes_D;c__Bacilli;o__RF39;f__UBA660;g__RUG13038;s__	0	0	0	0	0	0	0	0	0	0	0	0	0	0	0	0	0	0	0	0	0	0	0	0	0	0	0	0	0	0	0	0	0	0	0	0	0	0	0	0	0	0	0	0	0	0	0	0	0
d__Bacteria;p__Firmicutes_D;c__Bacilli;o__Lactobacillales;f__Enterococcaceae;g__Enterococcus_H_360604;s__Enterococcus_H_360604 faecalis	0	0	0	0	0	0	0	0	0	0	0	0	0	0	0	0	0	0	0	0	0	0	0	0	0	0	0	0	0	0	0	0	0	0	0	0	0	0	0	0	0	0	0	0	0	0	0	0	0
d__Bacteria;p__Firmicutes_A;c__Clostridia_258483;o__Lachnospirales;f__Lachnospiraceae;g__Eubacterium_I;s__	0	0	0	0	0	0	0	0	0	0	0	0	0	0	0	0	0	0	0	0	0	0	0	0	0	0	0	0	0	0	0	0	0	0	0	0	0	0	0	0	0	0	0	0	0	0	0	0	0
d__Bacteria;p__Actinobacteriota;c__Coriobacteriia;o__Coriobacteriales;f__Eggerthellaceae;g__CAG-1427;s__CAG-1427 sp000435475	0	0	0	0	0	0	0	0	0	0	0	0	0	0	0	0	0	0	0	0	0	0	0	0	0	0	0	0	0	0	0	0	0	0	0	0	0	0	0	0	0	0	0	0	0	0	0	0	0
d__Bacteria;p__Firmicutes_A;c__Clostridia_258483;o__Clostridiales;f__Clostridiaceae_222000;g__Clostridium_P;s__	0	0	0	0	0	0	0	0	0	0	0	0	0	0	0	0	0	0	0	0	0	0	0	0	0	0	0	0	0	0	0	0	0	0	0	0	0	0	0	0	0	0	0	0	0	0	0	0	0
d__Bacteria;p__Firmicutes_A;c__Clostridia_258483;o__Tissierellales;f__Peptoniphilaceae;g__Fenollaria;s__Fenollaria massiliensis	0	0	0	0	0	0	0	0	0	0	0	0	0	0	0	0	0	0	0	0	0	0	0	0	0	0	0	0	0	0	0	0	0	0	0	0	0	0	0	0	0	0	0	0	0	0	0	0	0
d__Bacteria;p__Campylobacterota;c__Campylobacteria;o__Campylobacterales;f__Campylobacteraceae;g__Campylobacter_A;s__Campylobacter_A concisus	0	0	0	0	0	0	0	0	0	0	0	0	0	0	0	0	0	0	0	0	0	0	0	0	0	0	0	0	0	0	0	0	0	0	0	0	0.00254498	0	0	0	0	0	0	0	0	0	0	0	0
d__Bacteria;p__Actinobacteriota;c__Actinomycetia;o__Actinomycetales;f__Actinomycetaceae;g__Pauljensenia;s__Pauljensenia hongkongensis	0	0	0	0	0	0	0	0	0	0	0	0	0	0	0	0	0	0	0	0	0	0	0	0	0	0	0	0	0	0	0	0	0	0	0.00449917	0	0	0	0	0	0	0	0	0	0	0	0	0	0
d__Bacteria;p__Actinobacteriota;c__Actinomycetia;o__Actinomycetales;f__Actinomycetaceae;g__Actinomyces;s__Actinomyces oris_A_386611	0	0	0	0	0	0	0	0	0	0	0	0	0	0	0	0	0.00900447	0	0	0	0	0	0	0	0	0	0	0	0	0	0	0	0	0	0	0	0	0	0	0	0	0	0	0	0	0	0	0	0
d__Bacteria;p__Actinobacteriota;c__Coriobacteriia;o__Coriobacteriales;f__Atopobiaceae;g__;s__	0	0	0	0	0	0	0	0	0	0	0	0	0	0	0	0	0	0	0	0	0	0	0	0	0	0	0	0	0	0	0	0	0	0	0	0	0	0	0	0	0	0	0	0	0	0	0	0	0
d__Bacteria;p__Proteobacteria;c__Gammaproteobacteria;o__Burkholderiales_597441;f__Neisseriaceae_563222;g__Neisseria_563205;s__Neisseria elongata	0.00381751	0	0	0	0.00507445	0	0	0	0	0	0	0.00249377	0.0033447	0	0	0	0	0	0	0	0	0.00124512	0.000987992	0.00459299	0	0	0.000609013	0	0	0	0	0	0.00470045	0	0	0	0	0.00420787	0	0	0.0180385	0	0	0	0	0	0	0	0
d__Bacteria;p__Proteobacteria;c__Gammaproteobacteria;o__Burkholderiales_595425;f__Burkholderiaceae_A_595425;g__Lautropia;s__Lautropia mirabilis	0.00237812	0.000818818	0.00120378	0	0.0263705	0.00308743	0.00342765	0.00143091	0.00201901	0.00121615	0.00744852	0.00498753	0.00154371	0.00126572	0	0	0	0.00155561	0	0.000549073	0.000309502	0.00107911	0.00455996	0.0116591	0	0.000739396	0.00167479	0	0.000704501	0.0014723	0	0.00226021	0.00270873	0.00233918	0	0.0020319	0.0176393	0.0141665	0.002073	0	0.013182	0.000394197	0.00167785	0.00153088	0.00419186	0.000687805	0	0.00189715	0.00280191
d__Bacteria;p__Firmicutes_A;c__Clostridia_258483;o__Lachnospirales;f__Lachnospiraceae;g__CAG-317_146760;s__CAG-317 sp000433215	0	0	0	0	0	0	0	0	0	0	0	0	0	0	0	0	0	0	0	0	0	0	0	0	0	0	0	0	0	0	0	0	0	0	0	0	0	0	0	0	0	0	0	0	0	0	0	0	0
d__Bacteria;p__Firmicutes_A;c__Clostridia_258483;o__Christensenellales;f__Christensenellaceae;g__Christensenella;s__	0	0	0	0	0	0	0	0	0	0	0	0	0	0	0	0	0	0	0	0	0	0	0	0	0	0	0	0	0	0	0	0	0	0	0	0	0	0	0	0	0	0	0	0	0	0	0	0	0
d__Bacteria;p__Firmicutes_D;c__Bacilli;o__Erysipelotrichales;f__Erysipelotrichaceae;g__NSJ-61;s__NSJ-61 sp003433845	0	0	0	0	0	0	0	0	0	0	0	0	0	0	0	0	0	0	0	0	0	0	0	0	0	0	0	0	0	0	0	0	0	0	0	0	0	0	0	0	0	0	0	0	0	0	0	0	0
d__Bacteria;p__Firmicutes_D;c__Bacilli;o__Lactobacillales;f__Lactobacillaceae;g__Limosilactobacillus;s__Limosilactobacillus mucosae	0	0	0	0	0	0	0	0	0	0	0	0	0	0	0	0	0	0	0	0	0	0	0	0	0	0	0	0	0	0	0	0	0	0	0	0	0	0	0	0	0	0	0	0	0	0	0	0	0
d__Bacteria;p__Firmicutes_A;c__Clostridia_258483;o__Lachnospirales;f__Lachnospiraceae;g__Oliverpabstia;s__	0	0	0	0	0	0	0	0	0	0	0	0	0	0	0	0	0	0	0	0	0	0	0	0	0	0	0	0	0	0	0	0	0	0.005718	0	0.00375902	0	0	0	0	0	0	0	0	0	0	0	0	0
d__Bacteria;p__Firmicutes_A;c__Clostridia_258483;o__Oscillospirales;f__Acutalibacteraceae;g__CAG-177;s__CAG-177 sp003538135	0	0	0	0	0	0	0	0	0	0	0	0	0	0	0	0	0	0	0	0	0	0	0	0	0	0	0	0	0	0	0	0	0	0.00454841	0	0.00233669	0	0	0	0	0	0	0	0	0	0	0	0	0
d__Bacteria;p__Spirochaetota;c__Spirochaetia;o__Treponematales;f__Treponemataceae;g__Treponema_C;s__Treponema_C maltophilum	0	0	0	0	0	0	0	0	0	0	0.000438148	0	0	0	0	0	0	0	0	0	0	0	0	0	0.000583431	0	0	0	0	0.00123983	0.00280472	0	0.00135437	0	0	0	0.000351031	0	0	0	0	0	0	0	0	0	0	0	0
d__Bacteria;p__Firmicutes_A;c__Clostridia_258483;o__Lachnospirales;f__Lachnospiraceae;g__CAG-95;s__CAG-95 sp900066375	0	0	0	0	0	0	0	0	0	0	0	0	0	0	0	0	0	0	0	0	0	0	0	0	0	0	0	0	0	0	0	0	0	0	0	0	0	0	0	0	0	0	0	0	0	0	0	0	0
d__Bacteria;p__Firmicutes_C;c__Negativicutes;o__Veillonellales;f__Dialisteraceae;g__Dialister;s__Dialister propionicifaciens	0	0	0	0	0	0	0	0	0	0	0	0	0	0	0	0	0	0	0	0	0	0	0	0	0	0	0	0	0	0	0	0	0	0	0	0	0	0	0	0	0	0	0	0	0	0	0	0	0
d__Bacteria;p__Actinobacteriota;c__Coriobacteriia;o__Coriobacteriales;f__Atopobiaceae;g__Olsenella_H_405123;s__Olsenella_H_405123 uli_405121	0	0	0	0	0	0	0	0	0	0	0	0	0	0	0	0	0	0	0	0	0	0	0	0	0.00363023	0.00201654	0	0	0.00133072	0.00619915	0.00292158	0	0.00103569	0	0.00165759	0	0	0	0	0	0	0	0	0	0	0	0	0	0
d__Bacteria;p__Actinobacteriota;c__Coriobacteriia;o__Coriobacteriales;f__Eggerthellaceae;g__Slackia_A;s__Slackia_A exigua	0	0	0	0	0	0	0	0	0	0	0	0	0	0.000474646	0	0	0	0	0	0	0	0	0	0	0.00207442	0.000537743	0	0	0	0.00418442	0.00175295	0	0	0	0	0	0	0	0	0.00080751	0	0	0	0	0	0	0	0	0
d__Bacteria;p__Actinobacteriota;c__Actinomycetia;o__Propionibacteriales;f__Propionibacteriaceae;g__Arachnia;s__Arachnia rubra	0	0	0	0	0	0	0	0	0	0	0	0	0	0	0	0	0	0	0	0	0	0	0	0	0	0	0	0	0	0	0	0	0.000239006	0	0	0	0	0	0	0	0	0	0	0	0	0	0	0	0
d__Bacteria;p__Firmicutes_A;c__Clostridia_258483;o__Peptostreptococcales;f__Peptostreptococcaceae_256921;g__Peptostreptococcus;s__Peptostreptococcus stomatis	0.00463108	0.000818818	0.0115219	0.00590389	0.00740371	0.00111673	0.00525088	0.0121286	0.016741	0.0045403	0.00803272	0.00396069	0.00475976	0.00419271	0.00299116	0.00346207	0	0.00198773	0.00761383	0.00610844	0.0145466	0.00730472	0.00189998	0.0109525	0.00544535	0.0167372	0.00548112	0	0.017456	0.0289035	0.016244	0.00784009	0.0156947	0	0.00813008	0.00589251	0.0078982	0.000490918	0.00229511	0	0.00365815	0.00883002	0.00693026	0.0423323	0.00116822	0.000825366	0	0.00670777	0.00203138
d__Bacteria;p__Bacteroidota;c__Bacteroidia;o__Bacteroidales;f__Tannerellaceae;g__Tannerella;s__Tannerella serpentiformis	0	0	0	0.00291458	0	0	0	0.000817661	0	0.00429707	0	0	0	0	0	0.00100015	0	0	0	0.00638298	0	0	0	0	0	0.000470525	0	0	0.00125245	0.00317706	0.00514199	0	0	0	0	0.00152393	0.00210619	0	0	0	0.000567644	0	0.00138605	0.00219649	0	0	0	0.00216817	0.00217148
d__Bacteria;p__Cyanobacteria;c__Cyanobacteriia;o__Cyanobacteriales;f__Coleofasciculaceae_23353;g__SIO2C1;s__SIO2C1 sp010672925	0	0	0	0	0	0	0	0	0	0.000567537	0	0	0	0	0	0	0	0	0	0	0	0	0	0	0.000194477	0	0	0	0	0	0	0	0	0	0	0	0	0	0	0	0	0	0	0	0.00130566	0	0	0	0
d__Bacteria;p__Proteobacteria;c__Gammaproteobacteria;o__Burkholderiales_597441;f__Neisseriaceae_563222;g__Neisseria_563205;s__Neisseria perflava	0	0	0.0038693	0	0.00390982	0	0.060458	0	0	0.00518891	0.0297941	0	0	0.0747567	0.00224337	0	0	0	0	0.0196294	0	0.0147755	0	0.0648672	0	0	0.0057095	0	0	0	0.000584317	0	0.00470045	0	0	0	0	0	0	0	0	0.0137969	0.00744091	0	0	0.00584634	0.000374508	0	0.00420286
d__Bacteria;p__Actinobacteriota;c__Coriobacteriia;o__Coriobacteriales;f__Eggerthellaceae;g__Phoenicibacter;s__Phoenicibacter congonensis	0	0	0	0	0	0	0	0	0	0	0	0	0	0	0	0	0	0	0	0	0	0	0	0	0	0	0	0	0	0	0	0	0	0	0	0	0	0	0	0	0	0	0	0	0	0	0	0	0
d__Bacteria;p__Firmicutes_A;c__Clostridia_258483;o__Oscillospirales;f__Acutalibacteraceae;g__CAG-177;s__	0	0	0	0	0	0	0	0	0	0	0	0	0	0	0	0	0	0	0	0	0	0	0	0	0	0	0	0	0	0	0	0	0	0	0	0	0	0	0	0	0	0	0	0	0	0	0	0	0
d__Bacteria;p__Firmicutes_A;c__Clostridia_258483;o__Oscillospirales;f__Oscillospiraceae_88309;g__Vescimonas;s__Vescimonas fastidiosa	0	0	0	0	0	0	0	0	0	0	0	0	0	0	0	0	0	0	0	0	0	0	0	0	0	0	0	0	0	0	0	0	0	0	0	0	0	0	0	0	0	0	0	0	0	0	0	0	0
d__Bacteria;p__Bacteroidota;c__Bacteroidia;o__Bacteroidales;f__Bacteroidaceae;g__Prevotella;s__Prevotella scopos	0.00319169	0	0	0	0	0	0	0	0	0	0	0	0.000900495	0	0.00231135	0	0	0.00146919	0	0	0	0	0	0	0	0	0	0	0	0	0	0	0	0	0	0	0	0	0	0	0	0	0	0	0	0	0	0	0
d__Bacteria;p__Firmicutes_C;c__Negativicutes;o__Selenomonadales;f__Selenomonadaceae_42771;g__Selenomonas_B_42762;s__Selenomonas sputigena	0	0.00439184	0	0.00381137	0	0.000591211	0	0	0	0	0	0.00396069	0	0	0	0	0	0	0	0	0	0	0	0.00134257	0	0.00168045	0.00251218	0	0	0.0118559	0.00444081	0.00261336	0.00350542	0	0	0	0.00386134	0.00448839	0.00318353	0	0	0	0.0013131	0	0	0.00110049	0	0	0.00119081
d__Bacteria;p__Myxococcota_A_473307;c__Bradymonadia;o__UBA4248;f__UBA4248;g__UBA4248;s__UBA4248 sp004554395	0	0	0	0	0	0	0	0	0	0	0	0	0	0	0	0	0	0	0	0	0	0	0	0	0	0	0	0	0	0	0	0	0	0	0	0	0	0	0	0	0	0	0	0	0	0	0	0	0
d__Bacteria;p__Firmicutes_A;c__Clostridia_258483;o__Oscillospirales;f__Ruminococcaceae;g__Massilioclostridium;s__	0	0	0	0	0	0	0	0	0	0	0	0	0	0	0	0	0	0	0	0	0	0	0	0	0	0	0	0	0	0	0	0	0	0	0	0	0	0	0	0	0	0	0	0	0	0	0	0	0
d__Bacteria;p__Firmicutes_A;c__Clostridia_258483;o__Oscillospirales;f__Ruminococcaceae;g__Fimivivens;s__Fimivivens sp900113995	0	0	0	0	0	0	0	0	0	0	0	0	0	0	0	0	0	0	0	0	0	0	0	0	0	0	0	0	0	0	0	0	0	0	0	0	0	0	0	0	0	0	0	0	0	0	0	0	0
d__Bacteria;p__Firmicutes_D;c__Bacilli;o__Lactobacillales;f__Lactobacillaceae;g__Limosilactobacillus;s__Limosilactobacillus reuteri	0	0	0	0	0	0	0	0	0	0	0	0	0	0	0	0	0	0	0	0	0	0	0	0	0.00220407	0	0	0	0	0	0	0	0	0	0	0	0	0	0	0	0	0	0	0	0	0	0	0	0
d__Bacteria;p__Proteobacteria;c__Gammaproteobacteria;o__Enterobacterales_A_737866;f__Pasteurellaceae;g__Haemophilus_D_734546;s__	0	0	0	0	0	0	0	0	0.0336502	0	0	0	0	0	0	0	0	0	0	0	0	0	0	0	0	0	0	0	0	0	0	0	0	0	0	0	0	0	0	0	0	0	0	0	0	0	0	0	0.00322219
d__Bacteria;p__Proteobacteria;c__Gammaproteobacteria;o__Burkholderiales_597441;f__Neisseriaceae_563222;g__Neisseria_563205;s__Neisseria oralis	0	0	0	0	0.00216288	0	0	0	0	0	0.00460055	0	0	0.000870184	0	0	0	0	0	0	0	0	0	0.00134257	0.000259302	0	0	0	0	0.00100736	0	0	0.00286807	0	0	0.00121914	0	0.00476892	0	0	0	0	0	0	0	0	0	0	0
d__Bacteria;p__Firmicutes_A;c__Clostridia_258483;o__Clostridiales;f__Clostridiaceae_222000;g__Clostridium_P;s__Sarcina ventriculi	0	0	0	0	0	0	0	0	0	0	0	0	0	0	0	0	0	0	0	0	0	0	0	0	0	0	0	0	0	0	0	0	0	0	0	0	0	0	0	0	0	0	0	0	0	0	0	0	0
d__Bacteria;p__Bacteroidota;c__Bacteroidia;o__Bacteroidales;f__Bacteroidaceae;g__Prevotella;s__Prevotella saccharolytica	0	0	0	0	0	0	0	0	0	0	0.000730247	0	0	0	0	0	0	0	0	0	0	0	0	0	0	0	0	0	0	0	0	0	0	0	0	0	0	0	0	0	0	0	0	0	0	0	0	0	0
d__Bacteria;p__Bacteroidota;c__Bacteroidia;o__Bacteroidales;f__Bacteroidaceae;g__Prevotella;s__Prevotella seregens	0	0	0	0	0	0	0	0	0	0	0	0	0	0	0	0	0	0	0	0	0	0	0	0	0	0.000403307	0	0	0	0	0	0	0.000956023	0	0	0.000304785	0	0	0	0	0	0	0	0	0	0	0	0	0
d__Bacteria;p__Firmicutes_A;c__Clostridia_258483;o__Lachnospirales;f__Anaerotignaceae;g__Anaerotignum_189125;s__Anaerotignum lactatifermentans	0	0	0	0	0	0	0	0	0	0	0	0	0	0	0	0	0	0	0	0	0	0	0	0	0	0	0	0	0	0	0	0	0	0	0	0	0	0	0	0	0	0	0	0	0	0	0	0	0
d__Bacteria;p__Proteobacteria;c__Gammaproteobacteria;o__Burkholderiales_597441;f__Neisseriaceae_563222;g__Kingella_A;s__	0	0	0	0	0	0	0	0	0	0	0	0.00227373	0	0	0	0	0	0	0	0	0	0.00149415	0	0	0	0	0	0	0	0	0	0	0	0	0	0	0.00280825	0.00392734	0	0	0	0	0	0	0	0	0	0	0
d__Bacteria;p__Synergistota;c__Synergistia;o__Synergistales;f__Aminobacteriaceae;g__Fretibacterium;s__Fretibacterium fastidiosum	0	0	0	0	0	0	0	0	0	0	0	0.000953499	0	0	0	0	0	0	0	0	0	0.00182618	0	0.000635953	0	0.000739396	0	0.00732473	0	0.00224719	0.00537572	0	0.00485978	0	0	0.00314945	0	0	0	0	0	0	0	0	0	0	0	0	0
d__Bacteria;p__Bacteroidota;c__Bacteroidia;o__Bacteroidales;f__Rikenellaceae;g__Alistipes_A_871400;s__	0	0	0	0	0	0	0	0	0	0	0	0	0	0	0	0	0	0	0	0	0	0	0	0	0	0	0	0	0	0	0	0	0	0	0	0	0	0	0	0	0	0	0	0	0	0	0	0	0
d__Bacteria;p__Desulfobacterota_I;c__Desulfovibrionia;o__Desulfovibrionales;f__Desulfovibrionaceae;g__Desulfovibrio_R_446353;s__	0	0	0	0	0	0	0	0	0	0	0	0	0	0	0	0	0	0	0	0	0	0	0	0	0	0	0	0	0	0.000774893	0	0	0.00374442	0	0	0.00243828	0	0	0	0	0	0	0	0	0	0	0	0	0
d__Bacteria;p__Proteobacteria;c__Gammaproteobacteria;o__Burkholderiales_595427;f__Burkholderiaceae_A_595427;g__Parasutterella;s__Parasutterella excrementihominis	0	0	0	0	0	0	0	0	0	0	0	0	0	0	0	0	0	0	0	0	0	0	0	0	0	0	0	0	0	0	0	0	0	0	0	0	0	0	0	0	0	0	0	0	0	0	0	0	0
d__Bacteria;p__Firmicutes_A;c__Clostridia_258483;o__Lachnospirales;f__Lachnospiraceae;g__Butyrivibrio_A_180067;s__Butyrivibrio_A_180067 crossotus	0	0	0	0	0	0	0	0	0	0	0	0	0	0	0	0	0	0	0	0	0	0	0	0	0	0	0	0	0	0	0	0	0	0.00233918	0	0	0	0	0	0	0	0	0	0	0	0	0	0	0
d__Bacteria;p__Proteobacteria;c__Gammaproteobacteria;o__Burkholderiales_597441;f__Neisseriaceae_563222;g__Eikenella_561455;s__Eikenella halliae	0.000688404	0	0	0	0.00232926	0	0	0	0	0	0	0	0	0	0	0	0	0	0	0	0	0	0.00235598	0.00049463	0	0	0	0	0	0	0	0	0	0	0	0	0	0	0	0	0.00100915	0	0	0.00139776	0	0	0	0	0
d__Bacteria;p__Actinobacteriota;c__Coriobacteriia;o__Coriobacteriales;f__Coriobacteriaceae;g__Collinsella;s__Collinsella aerofaciens_F	0	0	0	0	0	0	0	0	0	0	0	0	0	0	0	0	0	0	0	0	0	0	0	0	0	0	0	0	0	0	0	0	0	0.00909682	0	0.00711165	0	0	0	0	0	0	0	0	0	0	0	0	0
d__Bacteria;p__Patescibacteria;c__Saccharimonadia;o__Saccharimonadales;f__Nanosynbacteraceae;g__Nanosynbacter;s__	0.0183366	0.00387078	0.01135	0.0305657	0.00282838	0.00630625	0.0134918	0	0.00967443	0.0128912	0	0.00381399	0.00283013	0.00197769	0.0118967	0.00423142	0	0.0165932	0.00373078	0.0119423	0	0	0.00281198	0.00233183	0	0	0.00357795	0.00558075	0.0114286	0	0.00596003	0.00550925	0	0.00662768	0.00339411	0.0040638	0.00403686	0	0	0	0.0133712	0.0124566	0.0100671	0.00346113	0.00824629	0.0151317	0	0.0116539	0.0313813
d__Bacteria;p__Actinobacteriota;c__Actinomycetia;o__Actinomycetales;f__Actinomycetaceae;g__Actinomyces;s__Actinomyces israelii	0	0	0	0	0	0	0	0	0	0	0	0	0	0	0	0	0	0	0	0	0	0	0	0	0	0	0	0	0	0	0	0	0	0	0.00236798	0	0	0	0	0	0	0	0	0	0	0	0	0	0
d__Bacteria;p__Firmicutes_A;c__Clostridia_258483;o__Lachnospirales;f__Lachnospiraceae;g__Ruminococcus_B;s__Mediterraneibacter gnavus	0	0	0	0	0	0	0	0	0	0	0	0	0	0	0	0	0	0	0	0	0	0	0	0	0	0	0	0	0	0	0	0	0	0	0	0	0	0	0	0	0	0	0	0	0	0	0	0	0
d__Bacteria;p__Firmicutes_A;c__Clostridia_258483;o__Lachnospirales;f__Lachnospiraceae;g__Blautia_A_141780;s__Blautia_A_141780 stercoris	0	0	0	0	0	0	0	0	0	0	0	0	0	0	0	0	0	0	0	0	0	0	0	0	0	0	0	0	0	0	0	0	0	0	0	0	0	0	0	0	0	0	0	0	0	0	0	0	0
d__Bacteria;p__Firmicutes_C;c__Negativicutes;o__Selenomonadales;f__Selenomonadaceae_42771;g__Centipeda;s__	0	0	0	0	0	0	0	0	0	0.00227015	0.00116839	0	0	0	0	0	0	0	0	0	0	0	0	0	0	0	0	0	0	0	0	0	0	0	0	0	0	0	0	0	0	0	0	0	0	0	0	0	0
d__Bacteria;p__Firmicutes_D;c__Bacilli;o__Staphylococcales;f__Gemellaceae;g__Gemella;s__	0.0223418	0.00655054	0.00799656	0.00463344	0.00615589	0.00880247	0.0309218	0.0299128	0.0155632	0.00478353	0.00365123	0.0234707	0.00797582	0.0114706	0.00482665	0.00884752	0.00129664	0.00656814	0.00829907	0.00981469	0	0.00614261	0.0267518	0	0	0.0264166	0	0.00854552	0.0108023	0.00495932	0.00782985	0.0149739	0.00653282	0.00701754	0.0172074	0	0.0289601	0.022442	0.00140668	0.00191784	0.0553138	0.00914538	0.00532536	0.0212327	0.00350467	0.00199464	0	0.00846941	0.00637433
d__Bacteria;p__Firmicutes_A;c__Clostridia_258483;o__Peptostreptococcales;f__Anaerovoracaceae;g__Hornefia;s__Eubacterium minutum	0	0	0	0	0	0	0	0	0	0	0	0	0	0	0	0	0	0	0	0	0	0	0	0	0.0027875	0	0	0	0	0.00224719	0.00666121	0	0	0	0	0	0.000877578	0	0	0	0	0	0	0	0	0	0	0	0
d__Bacteria;p__Actinobacteriota;c__Coriobacteriia;o__Coriobacteriales;f__Eggerthellaceae;g__Slackia_A;s__Slackia_A piriformis	0	0	0	0	0	0	0	0	0	0	0	0	0	0	0	0	0	0	0	0	0	0	0	0	0	0	0	0	0	0	0	0	0	0	0	0	0	0	0	0	0	0	0	0	0	0	0	0	0
d__Bacteria;p__Verrucomicrobiota;c__Lentisphaeria;o__Victivallales;f__Victivallaceae;g__Victivallis;s__Victivallis lenta	0	0	0	0	0	0	0	0	0	0	0	0	0	0	0	0	0	0	0	0	0	0	0	0	0	0	0	0	0	0	0	0	0	0	0	0	0	0	0	0	0	0	0	0	0	0	0	0	0
d__Bacteria;p__Bacteroidota;c__Bacteroidia;o__Bacteroidales;f__Rikenellaceae;g__Alistipes_A_871400;s__Alistipes_A_871400 sp002362235	0	0	0	0	0	0	0	0	0	0	0	0	0	0	0	0	0	0	0	0	0	0	0	0	0	0	0	0	0	0	0	0	0	0	0	0	0	0	0	0	0	0	0	0	0	0	0	0	0
d__Bacteria;p__Firmicutes_A;c__Clostridia_258483;o__Oscillospirales;f__Oscillospiraceae_88309;g__Dysosmobacter;s__Dysosmobacter welbionis	0	0	0	0	0	0	0	0	0	0	0	0	0	0	0	0	0	0	0	0	0	0	0	0	0	0	0	0	0	0	0	0	0	0	0	0	0	0	0	0	0	0	0	0	0	0	0	0	0
d__Bacteria;p__Proteobacteria;c__Gammaproteobacteria;o__Enterobacterales_A_737866;f__Pasteurellaceae;g__Haemophilus_D_736121;s__	0	0	0	0	0	0	0	0	0	0	0	0.00227373	0	0	0	0	0	0	0	0	0	0	0.00661195	0	0	0	0	0	0	0	0	0	0	0	0	0	0	0	0	0	0	0	0	0	0	0	0	0	0
d__Bacteria;p__Firmicutes_A;c__Clostridia_258483;o__Lachnospirales;f__Vallitaleaceae_A_116062;g__W11650;s__	0	0	0	0	0	0	0	0	0	0	0	0.000146692	0	0	0	0	0	0	0	0	0.000386877	0.00323732	0	0	0	0.000336089	0	0	0.00195695	0.00410694	0.00747926	0	0	0	0	0.00477497	0	0	0.00140668	0	0	0	0	0	0	0	0	0	0
d__Bacteria;p__Firmicutes_D;c__Bacilli;o__Lactobacillales;f__Streptococcaceae;g__Streptococcus;s__Streptococcus parasanguinis	0.00344202	0.0665476	0.0743766	0.0292205	0.0100657	0.0377061	0.0515607	0.0372036	0.0303693	0.0188909	0.0584197	0	0.0181385	0.0658176	0.0437797	0.0242345	0.0863708	0.0736324	0.0363941	0.039396	0.280176	0	0.00144399	0.00635953	0.121159	0.112455	0.108176	0.0313917	0.0198043	0.0247966	0.0359939	0.140415	0.041587	0.00246914	0.0946405	0.00721325	0.0254498	0.0669752	0.0826238	0.325426	0	0.0265689	0.013131	0	0.0619846	0.0437444	0.0780226	0.0246629	0.016111
d__Bacteria;p__Firmicutes_A;c__Clostridia_258483;o__Lachnospirales;f__Lachnospiraceae;g__Blautia_A_141781;s__Blautia_A_141781 sp900066505	0	0	0	0	0	0	0	0	0	0	0	0	0	0	0	0	0	0	0	0	0	0	0	0	0	0	0	0	0	0	0	0	0	0	0	0	0	0	0	0	0	0	0	0	0	0	0	0	0
d__Bacteria;p__Cyanobacteria;c__Vampirovibrionia;o__Gastranaerophilales;f__Gastranaerophilaceae;g__Zag111;s__Zag111 sp001899395	0	0	0	0	0	0	0	0	0	0	0	0	0	0	0	0	0	0	0	0	0	0	0	0	0	0	0	0	0	0	0	0	0	0	0	0	0	0	0	0	0	0	0	0	0	0	0	0	0
d__Bacteria;p__Firmicutes_A;c__Clostridia_258483;o__Peptostreptococcales;f__Peptostreptococcaceae_256921;g__Peptacetobacter;s__Peptacetobacter hiranonis	0	0	0	0	0	0	0	0	0	0	0	0	0	0	0	0	0	0	0	0	0	0	0	0	0	0	0	0	0	0	0	0	0	0	0	0	0	0	0	0	0	0	0	0	0	0	0	0	0
d__Bacteria;p__Firmicutes_A;c__Clostridia_258483;o__Lachnospirales;f__Lachnospiraceae;g__Muricomes_149725;s__Faecalicatena contorta	0	0	0	0	0	0	0	0	0	0	0	0	0	0	0	0	0	0	0	0	0	0	0	0	0	0	0	0	0	0	0	0	0	0	0	0	0	0	0	0	0	0	0	0	0	0	0	0	0
d__Bacteria;p__Firmicutes_A;c__Clostridia_258483;o__Monoglobales;f__Monoglobaceae;g__Monoglobus;s__Monoglobus pectinilyticus	0	0	0	0	0	0	0	0	0	0	0	0	0	0	0	0	0	0	0	0	0	0	0	0	0	0	0	0	0	0	0	0	0	0	0	0	0	0	0	0	0	0	0	0	0	0	0	0	0
d__Bacteria;p__Firmicutes_A;c__Clostridia_258483;o__Lachnospirales;f__Lachnospiraceae;g__Fusicatenibacter;s__Fusicatenibacter saccharivorans	0	0	0	0	0	0	0	0	0	0	0	0	0	0	0	0	0	0	0	0	0	0	0	0	0	0	0	0	0	0	0	0	0	0.0132554	0	0.00802601	0	0	0	0	0	0	0	0	0	0	0	0	0
d__Bacteria;p__Firmicutes_A;c__Clostridia_258483;o__Oscillospirales;f__Ruminococcaceae;g__Anaerotruncus;s__Anaerotruncus colihominis	0	0	0	0	0	0	0	0	0	0	0	0	0	0	0	0	0	0	0	0	0	0	0	0	0	0	0	0	0	0	0	0	0	0	0	0	0	0	0	0	0	0	0	0	0	0	0	0	0
d__Bacteria;p__Bacteroidota;c__Bacteroidia;o__Bacteroidales;f__Bacteroidaceae;g__Prevotella;s__Prevotella veroralis	0	0	0	0	0	0	0	0	0	0	0	0	0	0	0	0	0	0	0	0	0	0	0	0	0	0	0	0	0	0	0	0	0	0	0	0	0	0	0	0	0	0	0	0	0	0	0	0	0
d__Bacteria;p__Firmicutes_A;c__Clostridia_258483;o__Oscillospirales;f__Ruminococcaceae;g__Phocea;s__	0	0	0	0	0	0	0	0	0	0	0	0	0	0	0	0	0	0	0	0	0	0	0	0	0	0	0	0	0	0	0	0	0	0	0	0	0	0	0	0	0	0	0	0	0	0	0	0	0
d__Bacteria;p__Firmicutes_C;c__Negativicutes;o__Veillonellales;f__Veillonellaceae;g__Veillonella_A;s__Veillonella_A tobetsuensis	0.00732211	0	0.00103181	0.0153202	0	0	0	0	0.00109363	0.00526999	0.0120491	0.00572099	0.00559593	0.0155051	0.00489463	0.000615479	0	0	0.0149231	0.00130405	0.00108326	0	0	0.00508762	0	0.00860389	0.00144641	0	0.0108023	0.00224719	0	0.00218957	0	0	0	0.0020319	0.0033348	0.00154289	0	0	0.012299	0.000473037	0.00386636	0	0.00123694	0	0	0.00304899	0
d__Bacteria;p__Firmicutes_A;c__Clostridia_258483;o__Lachnospirales;f__Lachnospiraceae;g__Eisenbergiella;s__Eisenbergiella tayi	0	0	0	0	0	0	0	0	0	0	0	0	0	0	0	0	0	0	0	0	0	0	0	0	0	0	0	0	0	0	0	0	0	0	0	0	0	0	0	0	0	0	0	0	0	0	0	0	0
d__Bacteria;p__Firmicutes_A;c__Clostridia_258483;o__Christensenellales;f__Christensenellaceae;g__;s__	0	0	0	0	0	0	0	0	0	0	0	0	0	0	0	0	0	0	0	0	0	0	0	0	0	0	0	0	0	0	0	0	0	0	0	0	0	0	0	0	0	0	0	0	0	0	0	0	0
d__Bacteria;p__Actinobacteriota;c__Actinomycetia;o__Actinomycetales;f__Micrococcaceae;g__Rothia;s__Rothia aeria	0.011077	0	0	0	0.00856834	0.00151087	0.00218786	0.00149905	0.00218726	0	0	0	0.00688236	0.00253145	0.00299116	0	0	0	0	0	0	0.00622562	0.00106399	0.00706614	0	0	0	0	0	0.00123983	0	0	0.00326641	0	0	0.00132074	0.00737165	0.0131847	0	0	0.00290129	0.00149795	0	0.00432641	0.00137438	0	0	0	0
d__Bacteria;p__Firmicutes_A;c__Clostridia_258483;o__Lachnospirales;f__Lachnospiraceae;g__RUG115;s__RUG115 sp900066395	0	0	0	0	0	0	0	0	0	0	0	0	0	0	0	0	0	0	0	0	0	0	0	0	0	0	0	0	0	0	0	0	0	0.00363873	0	0	0	0	0	0	0	0	0	0	0	0	0	0	0
d__Bacteria;p__Firmicutes_A;c__Clostridia_258483;o__Tissierellales;f__Peptoniphilaceae;g__Anaerococcus;s__Anaerococcus vaginalis	0	0	0	0	0	0	0	0	0	0	0	0	0	0	0	0	0	0	0	0	0	0	0	0	0	0	0	0	0	0	0	0	0	0	0	0	0	0	0	0	0	0	0	0	0	0	0	0	0
d__Bacteria;p__Proteobacteria;c__Gammaproteobacteria;o__Enterobacterales_A_737866;f__Pasteurellaceae;g__Aggregatibacter_736122;s__	0	0	0	0	0.000415939	0	0	0	0	0	0.00321309	0.0074813	0.000900495	0.00395538	0	0	0	0	0.00175118	0	0	0.00273927	0	0.000706614	0	0	0	0	0	0	0	0	0.000637349	0	0	0	0.00544098	0.00792482	0	0	0	0	0	0	0	0	0	0	0
d__Bacteria;p__Bacteroidota;c__Bacteroidia;o__Bacteroidales;f__Marinifilaceae;g__Butyricimonas;s__Butyricimonas virosa	0	0	0	0	0	0	0	0	0	0	0	0	0	0	0	0	0	0	0	0	0	0	0	0	0	0	0	0	0	0	0	0	0	0	0	0	0	0	0	0	0	0	0	0	0	0	0	0	0
d__Bacteria;p__Bacteroidota;c__Bacteroidia;o__Bacteroidales;f__Rikenellaceae;g__Alistipes_A_871404;s__	0	0	0	0	0	0	0	0	0	0	0	0	0	0	0	0	0	0	0	0	0	0	0	0	0	0	0	0	0	0	0	0	0	0	0	0	0	0	0	0	0	0	0	0	0	0	0	0	0
d__Bacteria;p__Actinobacteriota;c__Actinomycetia;o__Actinomycetales;f__Bifidobacteriaceae;g__Bifidobacterium_388775;s__Bifidobacterium angulatum	0	0	0	0	0	0	0	0	0	0	0	0	0	0	0	0	0	0	0	0	0	0	0	0	0	0	0	0	0	0	0	0	0	0	0	0	0	0	0	0	0	0	0	0	0	0	0	0	0
d__Bacteria;p__Firmicutes_A;c__Clostridia_258483;o__Lachnospirales;f__Lachnospiraceae;g__UMGS1375;s__UMGS1375 sp900066615	0	0	0	0	0	0	0	0	0	0	0	0	0	0	0	0	0	0	0	0	0	0	0	0	0	0	0	0	0	0	0	0	0	0.00311891	0	0	0	0	0	0	0	0	0	0	0	0	0	0	0
d__Bacteria;p__Actinobacteriota;c__Coriobacteriia;o__Coriobacteriales;f__Atopobiaceae;g__Lancefieldella;s__Lancefieldella parvula	0.000563239	0	0	0	0	0	0	0	0	0	0	0	0	0	0	0	0	0.0203958	0	0	0	0.000747074	0	0	0.00538053	0	0	0	0.0111155	0	0	0	0	0.00103964	0	0	0	0	0	0	0	0	0.00933761	0	0	0	0	0.00724981	0.0119081
d__Bacteria;p__Firmicutes_A;c__Clostridia_258483;o__Lachnospirales;f__Lachnospiraceae;g__Lachnoanaerobaculum;s__Lachnoanaerobaculum saburreum	0	0	0	0	0	0	0	0	0	0	0	0	0	0	0	0	0	0	0	0	0	0	0	0	0	0	0	0	0	0	0	0	0	0	0	0	0.00421237	0	0	0	0	0	0	0	0	0	0	0	0
d__Bacteria;p__Firmicutes_A;c__Clostridia_258483;o__Oscillospirales;f__Ruminococcaceae;g__Bittarella;s__Bittarella massiliensis	0	0	0	0	0	0	0	0	0	0	0	0	0	0	0	0	0	0	0	0	0	0	0	0	0	0	0	0	0	0	0	0	0	0	0	0	0	0	0	0	0	0	0	0	0	0	0	0	0
d__Bacteria;p__Actinobacteriota;c__Actinomycetia;o__Actinomycetales;f__Bifidobacteriaceae;g__Bifidobacterium_388775;s__Bifidobacterium catenulatum	0	0	0	0	0	0	0	0	0	0	0	0	0	0	0	0	0	0	0	0	0	0	0	0	0	0	0	0	0	0	0	0	0	0.00597791	0	0	0	0	0	0	0	0	0	0	0	0	0	0	0
d__Bacteria;p__Firmicutes_A;c__Clostridia_258483;o__Oscillospirales;f__Ruminococcaceae;g__Ruminococcus_C_59129;s__	0	0	0	0	0	0	0	0	0	0	0	0	0	0	0	0	0	0	0	0	0	0	0	0	0	0	0	0	0	0	0	0	0	0	0	0	0	0	0	0	0	0	0	0	0	0	0	0	0
d__Bacteria;p__Bacteroidota;c__Bacteroidia;o__Bacteroidales;f__Muribaculaceae;g__Limisoma;s__Limisoma sp900548875	0	0	0	0	0	0	0	0	0	0	0	0	0	0	0	0	0	0	0	0	0	0	0	0	0	0	0	0	0	0	0	0	0	0	0	0	0	0	0	0	0	0	0	0	0	0	0	0	0
d__Bacteria;p__Bacteroidota;c__Bacteroidia;o__Bacteroidales;f__Muribaculaceae;g__Sodaliphilus;s__	0	0	0	0	0	0	0	0	0	0	0	0	0	0	0	0	0	0	0	0	0	0	0	0	0	0	0	0	0	0	0	0	0	0	0	0.000507975	0	0	0	0	0	0	0	0	0	0	0	0	0
d__Bacteria;p__Bacteroidota;c__Bacteroidia;o__Bacteroidales;f__Bacteroidaceae;g__Prevotella;s__Prevotella corporis	0	0	0	0	0	0	0	0	0	0	0	0	0	0	0	0	0	0	0	0	0	0	0	0	0	0	0	0	0	0	0	0	0	0	0	0	0	0	0	0	0	0	0	0	0	0	0	0	0
d__Bacteria;p__Bacteroidota;c__Bacteroidia;o__Bacteroidales;f__Bacteroidaceae;g__Bacteroides_H;s__Bacteroides_H salyersiae	0	0	0	0	0	0	0	0	0	0	0	0	0	0	0	0	0	0	0	0	0	0	0	0	0	0	0	0	0	0	0	0	0	0	0	0	0	0	0	0	0	0	0	0	0	0	0	0	0
d__Bacteria;p__Firmicutes_A;c__Clostridia_258483;o__Lachnospirales;f__CAG-274;g__CAG-274;s__CAG-274 sp900545305	0	0	0	0	0	0	0	0	0	0	0	0	0	0	0	0	0	0	0	0	0	0	0	0	0	0	0	0	0	0	0	0	0	0	0	0	0	0	0	0	0	0	0	0	0	0	0	0	0
d__Bacteria;p__Chloroflexota;c__Anaerolineae;o__Anaerolineales;f__Anaerolineaceae_409200;g__Flexilinea;s__Flexilinea sp902786265	0	0	0	0	0	0	0	0	0	0	0	0	0	0	0	0	0	0	0	0	0	0	0	0	0	0	0	0	0	0.000619915	0.00257099	0	0	0	0	0.00040638	0	0	0	0	0	0	0	0	0	0	0	0	0
d__Bacteria;p__Synergistota;c__Synergistia;o__Synergistales;f__Synergistaceae;g__Cloacibacillus;s__Cloacibacillus porcorum	0	0	0	0	0	0	0	0	0	0	0	0	0	0	0	0	0	0	0	0	0	0	0	0	0	0	0	0	0	0	0	0	0	0	0	0	0	0	0	0	0	0	0	0	0	0	0	0	0
d__Bacteria;p__Firmicutes_D;c__Bacilli;o__Erysipelotrichales;f__Erysipelotrichaceae;g__Longicatena;s__Longicatena caecimuris	0	0	0	0	0	0	0	0	0	0	0	0	0	0	0	0	0	0	0	0	0	0	0	0	0	0	0	0	0	0	0	0	0	0	0	0	0	0	0	0	0	0	0	0	0	0	0	0	0
d__Bacteria;p__Spirochaetota;c__Spirochaetia;o__Treponematales;f__Treponemataceae;g__Treponema_B_986142;s__Treponema_B_986142 vincentii	0	0	0	0	0	0	0	0	0	0	0	0	0	0	0	0	0	0	0	0	0	0	0	0	0	0	0	0	0	0	0	0	0	0	0	0	0	0	0	0	0	0	0.000510651	0	0	0	0	0	0
d__Bacteria;p__Firmicutes_D;c__Bacilli;o__Lactobacillales;f__Streptococcaceae;g__Streptococcus;s__Streptococcus ilei	0.00500657	0.0309662	0.0353396	0.0189074	0.0312786	0.0193129	0.00882439	0.0229627	0.0264995	0.00899951	0.00985833	0.0205369	0.02605	0.0196187	0.0159755	0.0195415	0.0123901	0.0193587	0.0488046	0.0308167	0.026385	0.0252345	0.0404317	0.0230356	0.0101776	0.0727297	0.0676005	0	0.0179256	0.0204572	0.00969966	0.0372228	0.00828553	0	0.0875365	0	0.00675735	0.0182341	0.0233953	0.0532956	0.0042258	0.00614948	0.0138605	0.00692226	0.00556625	0.010661	0.0274015	0.0596924	0.0210843
d__Bacteria;p__Bacteroidota;c__Bacteroidia;o__Bacteroidales;f__Bacteroidaceae;g__Bacteroides_H;s__Bacteroides_H fragilis	0	0	0	0	0	0	0	0	0	0	0	0	0	0	0	0	0	0	0	0	0	0	0	0	0	0	0	0	0	0	0	0	0	0.00155945	0	0	0	0	0	0	0	0	0	0	0	0	0	0	0
d__Bacteria;p__Firmicutes_A;c__Clostridia_258483;o__Lachnospirales;f__Lachnospiraceae;g__CAG-45;s__CAG-45 sp000438375	0	0	0	0	0	0	0	0	0	0	0	0	0	0	0	0	0	0	0	0	0	0	0	0	0	0	0	0	0	0	0	0	0	0	0	0	0	0	0	0	0	0	0	0	0	0	0	0	0
d__Bacteria;p__Firmicutes_A;c__Clostridia_258483;o__Lachnospirales;f__Lachnospiraceae;g__Enterocloster;s__Enterocloster bolteae	0	0	0	0	0	0	0	0	0	0	0	0	0	0	0	0	0	0	0	0	0	0	0	0	0	0	0	0	0	0	0	0	0	0	0	0	0	0	0	0	0	0	0	0	0	0	0	0	0
d__Bacteria;p__Firmicutes_D;c__Bacilli;o__Staphylococcales;f__Staphylococcaceae;g__Staphylococcus;s__Staphylococcus epidermidis_319181	0	0	0	0	0	0	0	0	0	0	0	0	0	0	0	0	0	0	0	0	0	0.000166016	0	0	0	0	0	0	0	0	0.00315531	0	0	0	0	0	0	0	0	0	0	0	0	0	0	0	0	0	0
d__Bacteria;p__Actinobacteriota;c__Actinomycetia;o__Actinomycetales;f__Actinomycetaceae;g__Actinomyces;s__Actinomyces massiliensis	0	0	0	0	0	0	0	0	0	0	0	0	0	0	0	0	0	0	0	0	0	0	0	0	0	0	0	0	0	0	0	0.00466168	0	0	0.0197332	0	0	0	0	0	0	0	0	0	0	0	0	0	0
d__Bacteria;p__Firmicutes_A;c__Clostridia_258483;o__Lachnospirales;f__Lachnospiraceae;g__Copromonas;s__Copromonas sp900066535	0	0	0	0	0	0	0	0	0	0	0	0	0	0	0	0	0	0	0	0	0	0	0	0	0	0	0	0	0	0	0	0	0	0	0	0	0	0	0	0	0	0	0	0	0	0	0	0	0
d__Bacteria;p__Firmicutes_A;c__Clostridia_258483;o__Peptostreptococcales;f__Anaerovoracaceae;g__Copromorpha;s__	0	0	0	0	0	0	0	0	0	0	0	0	0	0	0	0	0	0	0	0	0	0	0	0	0	0	0	0	0	0	0	0	0	0	0	0	0	0	0	0	0	0	0	0	0	0	0	0	0
d__Bacteria;p__Proteobacteria;c__Gammaproteobacteria;o__Burkholderiales_597441;f__Neisseriaceae_563222;g__Neisseria_563205;s__Neisseria sp000186165	0	0	0	0.0050071	0	0	0	0.0148542	0.00975856	0	0	0.0490685	0	0	0.00183549	0	0	0.00535822	0.0194914	0.00418668	0.00216651	0	0	0	0	0.0136452	0	0	0.00774951	0	0	0	0	0	0	0	0	0	0.00236914	0	0.0514664	0	0.0221768	0	0	0	0	0	0
d__Bacteria;p__Spirochaetota;c__Spirochaetia;o__Treponematales;f__Treponemataceae;g__Treponema_D;s__Treponema_D amylovorum	0	0	0	0	0	0	0	0	0	0	0.000146049	0	0	0	0	0	0	0	0	0	0	0	0	0	0	0	0	0	0	0	0	0	0	0	0	0.00111755	0	0	0	0	0	0	0	0	0	0	0	0	0
d__Bacteria;p__Firmicutes_A;c__Clostridia_258483;o__Lachnospirales;f__Lachnospiraceae;g__Merdimonas;s__	0	0	0	0	0	0	0	0	0	0	0	0	0	0	0	0	0	0	0	0	0	0	0	0	0	0	0	0	0	0	0	0	0	0	0	0	0	0	0	0	0	0	0	0	0	0	0	0	0
d__Bacteria;p__Bacteroidota;c__Bacteroidia;o__Bacteroidales;f__Marinifilaceae;g__Butyricimonas;s__	0	0	0	0	0	0	0	0	0	0	0	0	0	0	0	0	0	0	0	0	0	0	0	0	0	0	0	0	0	0	0	0	0	0	0	0	0	0	0	0	0	0	0	0	0	0	0	0	0
d__Bacteria;p__Firmicutes_D;c__Bacilli;o__Staphylococcales;f__Gemellaceae;g__Gemella;s__Gemella morbillorum	0.00125164	0	0.00266552	0	0.00282838	0.000919661	0.000437573	0.00156718	0	0.00916167	0.00810574	0.00894822	0.00173667	0.00197769	0.0028552	0.00346207	0	0.00388903	0	0	0.00239864	0.00332033	0.00167199	0.00798474	0.00136134	0.00154601	0	0	0	0.00418442	0	0.0011301	0.00533779	0.00506823	0.00465704	0	0.00465116	0.00147275	0.000592285	0	0.0146957	0	0.000656551	0.00492545	0	0	0	0	0.0074951
d__Bacteria;p__Firmicutes_A;c__Clostridia_258483;o__Lachnospirales;f__Lachnospiraceae;g__Oliverpabstia;s__Oliverpabstia faecicola	0	0	0	0	0	0	0	0	0	0	0	0	0	0	0	0	0	0	0	0	0	0	0	0	0	0	0	0	0	0	0	0	0	0	0	0	0	0	0	0	0	0	0	0	0	0	0	0	0
d__Bacteria;p__Bacteroidota;c__Bacteroidia;o__Bacteroidales;f__Bacteroidaceae;g__Bacteroides_H;s__Bacteroides_H nordii	0	0	0	0	0	0	0	0	0	0	0	0	0	0	0	0	0	0	0	0	0	0	0	0	0	0	0	0	0	0	0	0	0	0	0	0	0	0	0	0	0	0	0	0	0	0	0	0	0
d__Bacteria;p__Proteobacteria;c__Gammaproteobacteria;o__Enterobacterales_A_737866;f__Pasteurellaceae;g__Aggregatibacter_736122;s__Aggregatibacter segnis	0	0	0	0	0	0	0	0	0	0	0	0.000586768	0	0	0	0	0	0	0	0	0	0	0	0	0	0	0	0	0	0	0	0	0.0015137	0.00233918	0	0	0	0.00245459	0	0	0	0	0	0	0	0	0	0	0
d__Bacteria;p__Firmicutes_D;c__Bacilli;o__Erysipelotrichales;f__Coprobacillaceae;g__Faecalibacillus;s__Faecalibacillus intestinalis	0	0	0	0	0	0	0	0	0	0	0	0	0	0	0	0	0	0	0	0	0	0	0	0	0	0	0	0	0	0	0	0	0	0.00207927	0	0.00172712	0	0	0	0	0	0	0	0	0	0	0	0	0
d__Bacteria;p__Firmicutes_D;c__Bacilli;o__Lactobacillales;f__Lactobacillaceae;g__Ligilactobacillus;s__Ligilactobacillus salivarius	0	0	0	0	0	0	0	0	0	0	0	0	0	0	0	0	0	0	0	0	0	0	0	0	0	0	0	0	0	0	0	0	0	0	0	0	0	0	0	0	0	0	0	0	0	0	0	0	0
d__Bacteria;p__Firmicutes_G;c__SHA-98;o__DTU014;f__DTU014;g__DTU014;s__	0	0	0	0	0	0	0	0	0	0	0	0	0	0	0	0	0	0	0	0	0	0	0	0	0	0	0	0	0	0	0	0	0	0	0	0	0	0	0	0	0	0	0	0	0	0	0	0	0
d__Bacteria;p__Firmicutes_A;c__Clostridia_258483;o__Lachnospirales;f__Lachnospiraceae;g__Schaedlerella;s__Schaedlerella sp900066545	0	0	0	0	0	0	0	0	0	0	0	0	0	0	0	0	0	0	0	0	0	0	0	0	0	0	0	0	0	0	0	0	0	0	0	0	0	0	0	0	0	0	0	0	0	0	0	0	0
d__Bacteria;p__Bacteroidota;c__Bacteroidia;o__Bacteroidales;f__Rikenellaceae;g__Tidjanibacter;s__Tidjanibacter inops_A	0	0	0	0	0	0	0	0	0	0	0	0	0	0	0	0	0	0	0	0	0	0	0	0	0	0	0	0	0	0	0	0	0	0	0	0	0	0	0	0	0	0	0	0	0	0	0	0	0
d__Bacteria;p__Firmicutes_D;c__Bacilli;o__Erysipelotrichales;f__Coprobacillaceae;g__Catenibacterium;s__Catenibacterium sp000437715	0	0	0	0	0	0	0	0	0	0	0	0	0	0	0	0	0	0	0	0	0	0	0	0	0	0	0	0	0	0	0	0	0	0	0	0	0	0	0	0	0	0	0	0	0	0	0	0	0
d__Bacteria;p__Bacteroidota;c__Bacteroidia;o__Bacteroidales;f__Rikenellaceae;g__Alistipes_A_871400;s__Alistipes_A_871400 senegalensis	0	0	0	0	0	0	0	0	0	0	0	0	0	0	0	0	0	0	0	0	0	0	0	0	0	0	0	0	0	0	0	0	0	0	0	0	0	0	0	0	0	0	0	0	0	0	0	0	0
d__Bacteria;p__Proteobacteria;c__Gammaproteobacteria;o__Enterobacterales_A_737866;f__Pasteurellaceae;g__Aggregatibacter_736224;s__	0	0	0	0	0	0	0	0	0	0	0	0	0	0	0	0	0	0	0	0	0	0	0	0	0	0	0	0	0	0	0	0	0	0	0	0	0	0	0	0	0	0	0	0	0	0	0	0	0
d__Bacteria;p__Firmicutes_A;c__Clostridia_258483;o__Peptostreptococcales;f__Filifactoraceae_235894;g__Peptoanaerobacter;s__Eubacterium yurii	0	0	0	0	0.00149738	0	0	0	0	0	0.000584197	0.00073346	0	0	0	0	0	0	0	0	0	0.00190919	0	0.00120124	0	0	0.00045676	0	0	0	0.00210354	0.000635683	0	0	0	0.00162552	0.00175516	0	0	0	0	0	0	0	0	0	0	0	0.000770524
d__Bacteria;p__Firmicutes_A;c__Clostridia_258483;o__Oscillospirales;f__Oscillospiraceae_88309;g__ER4;s__ER4 sp900317525	0	0	0	0	0	0	0	0	0	0	0	0	0	0	0	0	0	0	0	0	0	0	0	0	0	0	0	0	0	0	0	0	0	0	0	0	0	0	0	0	0	0	0	0	0	0	0	0	0
d__Bacteria;p__Firmicutes_A;c__Clostridia_258483;o__Eubacteriales_258471;f__Eubacteriaceae_258449;g__Pseudoramibacter;s__Pseudoramibacter alactolyticus	0	0	0	0	0	0	0	0	0	0	0	0	0	0	0	0	0	0	0	0	0	0	0	0	0	0	0	0	0.000469667	0.0116234	0.00654435	0.000565052	0.0012747	0	0.000473597	0.0021335	0.00184291	0.00105197	0	0	0	0	0	0	0	0	0	0	0
d__Bacteria;p__Actinobacteriota;c__Actinomycetia;o__Actinomycetales;f__Actinomycetaceae;g__Actinomyces;s__Actinomyces gerencseriae	0	0	0	0	0	0	0	0	0	0	0	0	0	0	0	0	0	0	0	0	0	0	0	0	0	0	0	0	0	0.00371949	0	0	0	0	0	0	0	0	0	0	0	0	0	0	0	0	0	0	0
d__Bacteria;p__Bacteroidota;c__Bacteroidia;o__Bacteroidales;f__Bacteroidaceae;g__Bacteroides_H;s__Bacteroides_H eggerthii	0	0	0	0	0	0	0	0	0	0	0	0	0	0	0	0	0	0	0	0	0	0	0	0	0	0	0	0	0	0	0	0	0	0	0	0	0	0	0	0	0	0	0	0	0	0	0	0	0
d__Bacteria;p__Firmicutes_A;c__Clostridia_258483;o__Lachnospirales;f__Lachnospiraceae;g__Oribacterium;s__Oribacterium sinus	0.0024407	0	0.00257954	0.00239145	0.00432576	0	0.00284422	0.00497411	0.00235551	0.00218907	0.00671827	0	0.00739693	0.00276877	0.0100612	0.00476996	0.000576286	0.0030248	0.00532968	0.00940288	0	0.0180958	0.00243198	0.0021905	0	0.0138469	0.00715591	0	0.00360078	0	0.0047914	0.0076282	0	0	0	0.00954993	0.00587977	0.00210393	0.0031095	0	0	0.00275938	0.00481471	0.00452609	0.0102391	0.00309512	0.00193496	0.0031845	0.00252171
d__Bacteria;p__Firmicutes_C;c__Negativicutes;o__Veillonellales;f__Dialisteraceae;g__Dialister;s__Dialister invisus	0	0.00200983	0	0.00134519	0.00174694	0	0	0	0	0.000567537	0	0.00154027	0.000450248	0.0010284	0	0	0	0	0	0	0	0	0	0.000777275	0	0.00215097	0.00068514	0	0	0.00247966	0.00771298	0.00261336	0	0	0	0.00132074	0.00175516	0.000981836	0	0	0.00037843	0.000315358	0	0	0	0	0	0.000745308	0.000770524
d__Bacteria;p__Verrucomicrobiota;c__Kiritimatiellae_777934;o__RFP12;f__UBA1067;g__Spyradenecus;s__Spyradenecus sp004555175	0	0	0	0	0	0	0	0	0	0	0	0	0	0	0	0	0	0	0	0	0	0	0	0	0	0	0	0	0	0	0	0	0	0	0	0	0	0	0	0	0	0	0	0	0	0	0	0	0
d__Bacteria;p__Proteobacteria;c__Gammaproteobacteria;o__Burkholderiales_595427;f__Burkholderiaceae_A_595427;g__Mesosutterella;s__Mesosutterella massiliensis	0	0	0	0	0	0	0	0	0	0	0	0	0	0	0	0	0	0	0	0	0	0	0	0	0	0	0	0	0	0	0	0	0	0	0	0	0	0	0	0	0	0	0	0	0	0	0	0	0
d__Bacteria;p__Firmicutes_D;c__Bacilli;o__Lactobacillales;f__Lactobacillaceae;g__Limosilactobacillus;s__Limosilactobacillus vaginalis	0	0.000893256	0	0	0	0	0	0	0	0	0	0	0	0	0	0	0	0	0	0	0	0	0	0	0	0	0	0	0	0.00116234	0	0	0	0	0	0	0	0	0	0	0	0	0	0	0	0	0	0	0.000700476
d__Bacteria;p__Firmicutes_A;c__Clostridia_258483;o__Oscillospirales;f__Ruminococcaceae;g__Gemmiger_A_73129;s__Gemmiger_A_73129 qucibialis	0	0	0	0	0	0	0	0	0	0	0	0	0	0	0	0	0	0	0	0	0	0	0	0	0	0	0	0	0	0	0	0	0	0.0042885	0	0.00304785	0	0	0	0	0	0	0	0	0	0	0	0	0
d__Bacteria;p__Proteobacteria;c__Gammaproteobacteria;o__Burkholderiales_597441;f__Neisseriaceae_563222;g__Kingella_B_563201;s__Kingella_B_563201 oralis	0	0.00238202	0	0	0.00249563	0.000919661	0	0	0	0	0.00109537	0.00176031	0.000385927	0.000949292	0	0	0	0	0	0.000960879	0	0	0	0	0	0	0	0	0	0	0	0	0	0	0	0.00121914	0	0	0.00051825	0	0	0	0	0	0	0	0	0	0
d__Bacteria;p__Proteobacteria;c__Gammaproteobacteria;o__Cardiobacteriales;f__Cardiobacteriaceae;g__Cardiobacterium;s__Cardiobacterium hominis	0.00162714	0.00305196	0	0	0.0108144	0	0	0	0.000841255	0.00478353	0.00175259	0.0027138	0	0.000791077	0	0	0.000432214	0.000518538	0	0.00082361	0	0	0.000835993	0.00275579	0	0	0	0	0	0	0	0.00374347	0.00246973	0	0	0.00081276	0.00351031	0.00343643	0.00125861	0	0.000819931	0	0	0.000998403	0	0	0	0.00128735	0
d__Bacteria;p__Bacteroidota;c__Bacteroidia;o__Bacteroidales;f__Bacteroidaceae;g__Prevotella;s__	0	0	0	0.00403557	0	0	0	0	0.00311264	0	0.00365123	0	0	0	0.00299116	0	0	0	0.00220801	0	0	0	0	0	0	0	0	0	0	0	0	0	0	0	0	0	0	0.00413774	0	0	0	0	0	0	0	0.00254488	0	0.0117217	0
d__Bacteria;p__Firmicutes_D;c__Bacilli;o__Lactobacillales;f__Streptococcaceae;g__Streptococcus;s__Streptococcus intermedius	0.00100131	0.00238202	0	0	0.00432576	0.00341588	0.00211494	0	0	0.00251338	0	0	0	0	0	0	0.00338568	0	0.0035785	0	0	0	0	0	0.0120576	0	0	0	0	0	0	0	0	0	0.00315731	0	0	0	0	0	0	0	0	0	0	0.00226976	0.0027464	0.00162613	0
d__Bacteria;p__Firmicutes_A;c__Clostridia_258483;o__Lachnospirales;f__Lachnospiraceae;g__Mediterraneibacter_A_155507;s__Mediterraneibacter_A_155507 torques	0	0	0	0	0	0	0	0	0	0	0	0	0	0	0	0	0	0	0	0	0	0	0	0	0	0	0	0	0	0	0	0	0	0.00194932	0	0.00223509	0	0	0	0	0	0	0	0	0	0	0	0	0
d__Bacteria;p__Firmicutes_A;c__Clostridia_258483;o__Lachnospirales;f__Lachnospiraceae;g__Enterocloster;s__	0	0	0	0	0	0	0	0	0	0	0	0	0	0	0	0	0	0	0	0	0	0	0	0	0	0	0	0	0	0	0	0	0	0	0	0	0	0	0	0	0	0	0	0	0	0	0	0	0
d__Bacteria;p__Desulfobacterota_I;c__Desulfobulbia;o__Desulfobulbales;f__Desulfobulbaceae;g__Desulfobulbus_A_451156;s__Desulfobulbus_A_451156 oralis	0	0	0	0	0	0	0	0	0	0	0	0	0	0	0	0	0	0	0	0	0.00294027	0	0	0.00141323	0.00350058	0.00289037	0	0.00156958	0.00234834	0.0021697	0.0186981	0.00105947	0	0.000649773	0.00126293	0.00386061	0	0	0	0	0	0	0	0	0	0	0	0	0
d__Bacteria;p__Bacteroidota;c__Bacteroidia;o__Flavobacteriales_877923;f__Flavobacteriaceae;g__Capnocytophaga_820690;s__	0	0	0	0	0	0	0	0.000340692	0	0	0	0	0	0	0	0	0	0	0	0	0	0	0	0	0	0	0	0	0	0	0	0	0	0	0	0	0	0	0	0	0.00403658	0	0	0.000399361	0	0	0	0	0
d__Bacteria;p__Actinobacteriota;c__Actinomycetia;o__Actinomycetales;f__Actinomycetaceae;g__Actinomyces;s__Actinomyces dentalis	0	0	0	0	0	0	0	0	0	0	0	0	0	0	0	0	0	0	0	0	0	0	0	0	0.00129651	0	0	0	0	0	0	0	0	0	0	0	0	0	0	0	0	0	0	0	0	0	0	0	0
d__Bacteria;p__Firmicutes_A;c__Clostridia_258483;o__Christensenellales;f__CAG-917;g__CAG-349;s__CAG-349 sp003539515	0	0	0	0	0	0	0	0	0	0	0	0	0	0	0	0	0	0	0	0	0	0	0	0	0	0	0	0	0	0	0	0	0	0	0	0	0	0	0	0	0	0	0	0	0	0	0	0	0
d__Bacteria;p__Bacteroidota;c__Bacteroidia;o__Bacteroidales;f__Bacteroidaceae;g__Prevotella;s__Prevotella baroniae	0	0	0	0	0	0	0	0	0	0	0	0	0	0	0	0	0	0	0	0	0	0	0	0	0	0	0	0	0	0	0	0	0.000717017	0	0	0.00060957	0	0	0	0	0	0	0	0	0	0	0	0	0
d__Bacteria;p__Bacteroidota;c__Bacteroidia;o__Bacteroidales;f__Bacteroidaceae;g__Alloprevotella;s__Alloprevotella timonensis	0	0	0	0	0	0	0	0	0	0	0	0	0	0	0	0	0	0	0	0	0	0	0	0	0	0	0	0	0	0	0	0	0	0	0	0	0	0	0	0	0	0	0	0	0	0	0	0	0
d__Bacteria;p__Firmicutes_A;c__Clostridia_258483;o__Peptostreptococcales;f__Peptostreptococcaceae_256921;g__Terrisporobacter;s__	0	0	0	0	0	0	0	0	0	0	0	0	0	0	0	0	0	0	0	0	0	0	0	0	0	0	0	0	0	0	0	0	0	0	0	0	0	0	0	0	0	0	0	0	0	0	0	0	0
d__Bacteria;p__Firmicutes_D;c__Bacilli;o__Lactobacillales;f__Streptococcaceae;g__Streptococcus;s__Streptococcus gordonii	0	0.00580616	0	0	0.00740371	0	0	0	0	0.00437814	0	0	0	0.0041136	0	0	0.00489843	0.0147783	0	0	0.00162488	0	0	0.00833804	0.016725	0.00315924	0.00540499	0	0.0035225	0.0247191	0.00444081	0.00303715	0.00573614	0.00298895	0.0175231	0	0.00781044	0	0	0.00646008	0	0	0	0	0.00302364	0	0	0	0.00392267
d__Bacteria;p__Actinobacteriota;c__Actinomycetia;o__Actinomycetales;f__Actinomycetaceae;g__Pauljensenia;s__Pauljensenia sp000308055	0	0	0	0	0	0.00256191	0	0	0	0	0	0	0	0.00387628	0	0.00569318	0	0	0	0	0.00216651	0	0	0	0	0	0	0	0	0	0	0	0	0	0.00860368	0	0	0	0	0.0323004	0	0	0	0	0	0	0.00374508	0	0.00245167
d__Bacteria;p__Actinobacteriota;c__Coriobacteriia;o__Coriobacteriales;f__Eggerthellaceae;g__Cryptobacterium;s__Cryptobacterium curtum	0	0.000595504	0	0	0	0	0	0	0	0	0	0	0	0	0	0	0	0	0	0	0	0	0	0	0.00200959	0	0.00129415	0	0	0	0	0	0	0	0	0	0	0.000350656	0	0	0	0	0	0.000266241	0	0	0	0	0
d__Bacteria;p__Firmicutes_D;c__Bacilli;o__Lactobacillales;f__Lactobacillaceae;g__Ligilactobacillus;s__Ligilactobacillus ruminis	0	0	0	0	0	0	0	0	0	0	0	0	0	0	0	0	0	0	0	0	0	0	0	0	0	0	0	0	0	0	0	0	0	0.00441845	0	0.00335264	0	0	0	0	0	0	0	0	0	0	0	0	0
d__Bacteria;p__Bacteroidota;c__Bacteroidia;o__Bacteroidales;f__Bacteroidaceae;g__Bacteroides_H;s__Bacteroides_H finegoldii	0	0	0	0	0	0	0	0	0	0	0	0	0	0	0	0	0	0	0	0	0	0	0	0	0	0	0	0	0	0	0	0	0	0	0	0	0	0	0	0	0	0	0	0	0	0	0	0	0
d__Bacteria;p__Fusobacteriota;c__Fusobacteriia;o__Fusobacteriales_993777;f__Leptotrichiaceae;g__Leptotrichia_A_993758;s__Leptotrichia_A_993758 wadei	0	0.0235224	0.00507309	0.227935	0.00366026	0.0776457	0.0734393	0.0686154	0.00967443	0.0059186	0	0.00990172	0.00160803	0.00150305	0.00278722	0	0.00230514	0.00743237	0.00373078	0.0426218	0	0	0	0	0	0.00194932	0.0832065	0.0099407	0.00947162	0.0021697	0	0.00437915	0.00366475	0.00350877	0	0	0.00535323	0.0152886	0	0	0.0360139	0.027988	0.166399	0.00439297	0.0284497	0.262742	0.0027464	0.016329	0.0934435
d__Bacteria;p__Firmicutes_A;c__Clostridia_258483;o__Peptostreptococcales;f__Filifactoraceae_235824;g__Filifactor;s__Filifactor villosus	0	0	0	0	0	0	0	0	0	0	0.000584197	0.00146692	0	0	0	0.000692414	0	0	0.00129435	0	0.00355927	0.0107911	0.000531996	0.0111645	0	0.0288365	0	0.00854552	0.0182387	0.0353351	0.0596003	0.0134906	0.0330625	0.0042885	0	0.0455146	0.00465116	0	0.00251721	0	0	0	0	0.00206337	0	0	0	0	0
d__Bacteria;p__Firmicutes_A;c__Clostridia_258483;o__Christensenellales;f__CAG-74;g__Onthenecus;s__Onthenecus sp900199405	0	0	0	0	0	0	0	0	0	0	0	0	0	0	0	0	0	0	0	0	0	0	0	0	0	0	0	0	0	0	0	0	0	0	0	0	0	0	0	0	0	0	0	0	0	0	0	0	0
d__Bacteria;p__Fusobacteriota;c__Fusobacteriia;o__Fusobacteriales_993777;f__Leptotrichiaceae;g__Leptotrichia_A_993758;s__Leptotrichia_A_993758 hofstadii	0	0.00267977	0	0	0	0.00210208	0	0	0	0.0097292	0	0.0028605	0	0	0.00244731	0	0	0	0	0	0	0.00157716	0	0	0	0	0	0	0	0.00232468	0	0	0.00342575	0	0	0.0020319	0.00351031	0.00469879	0	0	0	0	0	0	0	0	0	0.00345552	0.0016111
d__Bacteria;p__Firmicutes_D;c__Bacilli;o__RF39;f__UBA660;g__CAG-628;s__CAG-628 sp003524085	0	0	0	0	0	0	0	0	0	0	0	0	0	0	0	0	0	0	0	0	0	0	0	0	0	0	0	0	0	0	0	0	0	0	0	0	0	0	0	0	0	0	0	0	0	0	0	0	0
d__Bacteria;p__Proteobacteria;c__Gammaproteobacteria;o__Burkholderiales_595427;f__Burkholderiaceae_A_595427;g__Duodenibacillus;s__Duodenibacillus sp900542805	0	0	0	0	0	0	0	0	0	0	0	0	0	0	0	0	0	0	0	0	0	0	0	0	0	0	0	0	0	0	0	0	0	0	0	0	0	0	0	0	0	0	0	0	0	0	0	0	0
d__Bacteria;p__Bacteroidota;c__Bacteroidia;o__Bacteroidales;f__Paludibacteraceae;g__F0058;s__F0058 sp000163695	0.000688404	0	0	0	0.000998253	0.00039414	0	0	0	0.00097292	0.000876296	0.00388734	0	0.00134483	0	0	0	0	0	0	0.00139276	0.000664066	0	0.000918598	0.00291715	0	0.00022838	0.00226718	0.00829746	0.00286711	0.00502513	0	0.00485978	0	0.00055253	0.00365742	0.0033348	0.0096781	0.000888428	0	0	0	0.000510651	0	0	0.00103171	0	0.00271021	0.000700476
d__Bacteria;p__Firmicutes_D;c__Bacilli;o__RF39;f__UBA660;g__Onthocola_B;s__Onthocola_B sp000437355	0	0	0	0	0	0	0	0	0	0	0	0	0	0	0	0	0	0	0	0	0	0	0	0	0	0	0	0	0	0	0	0	0	0	0	0	0	0	0	0	0	0	0	0	0	0	0	0	0
d__Bacteria;p__Firmicutes_A;c__Clostridia_258483;o__Tissierellales;f__Peptoniphilaceae;g__Finegoldia;s__Finegoldia magna_H	0	0	0	0	0	0	0	0	0	0	0	0	0	0	0	0	0	0	0	0	0	0	0	0	0	0	0	0	0	0	0	0	0	0	0	0	0	0	0	0	0	0	0	0	0	0	0	0	0
d__Bacteria;p__Firmicutes_D;c__Bacilli;o__Lactobacillales;f__Enterococcaceae;g__Enterococcus_D;s__Enterococcus_D gallinarum	0	0	0	0	0	0	0	0	0	0	0	0	0	0	0	0	0	0	0	0	0	0	0	0	0	0	0	0	0	0	0	0	0	0	0	0	0	0	0	0	0	0	0	0	0	0	0	0	0
d__Bacteria;p__Firmicutes_D;c__Bacilli;o__Staphylococcales;f__Gemellaceae;g__Gemella;s__Gemella sanguinis	0.0211528	0	0.044454	0.0136014	0.0179686	0.0039414	0.0259627	0.008858	0.0511483	0.0143506	0.056229	0.00608772	0.0045668	0.0159797	0.0197825	0.0356209	0	0.0273961	0.0199482	0.00995196	0.00386877	0.0452395	0.0377717	0.06303	0	0.027761	0.00471985	0	0.0370254	0	0.00806357	0.00282526	0.0152167	0.0119558	0.0172863	0.00701006	0.0277315	0.0155691	0.00429407	0	0.0287606	0.00496689	0.00977531	0.0562433	0.0104453	0.00880391	0.00280881	0.006369	0.00490333
d__Bacteria;p__Proteobacteria;c__Gammaproteobacteria;o__Burkholderiales_595427;f__Burkholderiaceae_A_595427;g__Aphodousia;s__Aphodousia secunda_A	0	0	0	0	0	0	0	0	0	0	0	0	0	0	0	0	0	0	0	0	0	0	0	0	0	0	0	0	0	0	0	0	0	0	0	0	0	0	0	0	0	0	0	0	0	0	0	0	0
d__Bacteria;p__Firmicutes_A;c__Clostridia_258483;o__Christensenellales;f__Christensenellaceae;g__Christensenella;s__Christensenella minuta	0	0	0	0	0	0	0	0	0	0	0	0	0	0	0	0	0	0	0	0	0	0	0	0	0	0	0	0	0	0	0	0	0	0	0	0	0	0	0	0	0	0	0	0	0	0	0	0	0
d__Bacteria;p__Firmicutes_C;c__Negativicutes;o__Veillonellales;f__Dialisteraceae;g__Dialister;s__Dialister hominis	0	0	0	0	0	0	0	0	0	0	0	0	0	0	0	0	0	0	0	0	0	0	0	0	0	0	0	0	0	0	0	0	0	0	0	0.00040638	0	0	0	0	0	0	0	0	0	0	0	0	0
d__Bacteria;p__Firmicutes_A;c__Clostridia_258483;o__Lachnospirales;f__Lachnospiraceae;g__Eubacterium_J;s__Eubacterium_J plexicaudatum	0	0	0	0	0	0	0	0	0	0	0	0	0	0	0	0	0	0	0	0	0	0	0	0	0	0	0	0	0	0	0	0	0	0	0	0.00081276	0	0	0	0	0	0	0	0	0	0	0	0	0
d__Bacteria;p__Firmicutes_D;c__Bacilli;o__Lactobacillales;f__Lactobacillaceae;g__Latilactobacillus;s__Latilactobacillus curvatus	0	0	0	0	0	0	0	0	0	0	0	0	0	0	0	0	0	0	0	0	0	0	0	0	0	0	0	0	0	0	0	0	0	0	0	0	0	0	0	0	0	0	0	0	0	0	0	0	0
d__Bacteria;p__Bacteroidota;c__Bacteroidia;o__Bacteroidales;f__Bacteroidaceae;g__Alloprevotella;s__Alloprevotella tannerae	0	0	0	0	0	0	0	0	0.000673004	0.00121615	0.00138747	0.0027138	0	0	0	0	0	0	0.000532968	0	0.00177963	0.000332033	0	0	0	0	0	0	0	0	0	0	0.00143403	0	0	0.00690846	0	0.00266498	0	0	0.00107222	0.00102491	0	0	0	0	0	0	0.000350238
d__Bacteria;p__Firmicutes_D;c__Bacilli;o__Lactobacillales;f__Streptococcaceae;g__Streptococcus;s__Streptococcus mutans	0	0.00141432	0	0	0.0094834	0.00144518	0	0	0	0	0	0	0	0	0	0	0.00850022	0	0	0	0.00572578	0	0	0	0.0549721	0	0	0	0	0.00123983	0.00490826	0	0	0	0.00276265	0	0	0.00259485	0.0160657	0.0163521	0	0	0	0	0.00233645	0	0	0	0
d__Bacteria;p__Firmicutes_A;c__Clostridia_258483;o__Oscillospirales;f__Oscillospiraceae_88309;g__Evtepia;s__	0	0	0	0	0	0	0	0	0	0	0	0	0	0	0	0	0	0	0	0	0	0	0	0	0	0	0	0	0	0	0	0	0	0	0	0	0	0	0	0	0	0	0	0	0	0	0	0	0
d__Bacteria;p__Firmicutes_A;c__Clostridia_258483;o__Oscillospirales;f__Butyricicoccaceae;g__Pseudobutyricicoccus;s__Pseudobutyricicoccus sp003477405	0	0	0	0	0	0	0	0	0	0	0	0	0	0	0	0	0	0	0	0	0	0	0	0	0	0	0	0	0	0	0	0	0	0	0	0	0	0	0	0	0	0	0	0	0	0	0	0	0
d__Bacteria;p__Firmicutes_D;c__Bacilli;o__Lactobacillales;f__Lactobacillaceae;g__Lacticaseibacillus;s__Lacticaseibacillus rhamnosus	0	0	0	0	0	0	0	0	0	0	0	0	0	0	0	0	0	0	0	0	0	0	0	0	0.00233372	0	0	0	0	0	0	0	0	0	0	0	0	0	0	0	0	0	0	0	0	0	0	0	0
d__Bacteria;p__Bacteroidota;c__Bacteroidia;o__Bacteroidales;f__Tannerellaceae;g__Parabacteroides_B_862066;s__Parabacteroides_B_862066 gordonii	0	0	0	0	0	0	0	0	0	0	0	0	0	0	0	0	0	0	0	0	0	0	0	0	0	0	0	0	0	0	0	0	0	0	0	0	0	0	0	0	0	0	0	0	0	0	0	0	0
d__Bacteria;p__Firmicutes_C;c__Negativicutes;o__Acidaminococcales;f__Acidaminococcaceae;g__Acidaminococcus;s__Acidaminococcus intestini	0	0	0	0	0	0	0	0	0	0	0	0	0	0	0	0	0	0	0	0	0	0	0	0	0	0	0	0	0	0	0	0	0	0	0	0.00121914	0	0	0	0	0	0	0	0	0	0	0	0	0
d__Bacteria;p__Firmicutes_A;c__Clostridia_258483;o__Lachnospirales;f__Lachnospiraceae;g__COE1;s__	0	0	0	0	0	0	0	0	0	0	0	0	0	0	0	0	0	0	0	0	0	0	0	0	0	0	0	0	0	0	0	0	0	0	0	0	0	0	0	0	0	0	0	0	0	0	0	0	0
d__Bacteria;p__Firmicutes_A;c__Clostridia_258483;o__Oscillospirales;f__Acutalibacteraceae;g__Ruminococcus_E;s__Ruminococcus_E bromii_B	0	0	0	0	0	0	0	0	0	0	0	0	0	0	0	0	0	0	0	0	0	0	0	0	0	0	0	0	0	0	0	0	0	0	0	0	0	0	0	0	0	0	0	0	0	0	0	0	0
d__Bacteria;p__Actinobacteriota;c__Actinomycetia;o__Actinomycetales;f__Actinomycetaceae;g__Peptidiphaga;s__Peptidiphaga gingivicola	0	0.00290308	0	0	0.00266201	0	0	0	0	0	0	0	0	0	0	0	0	0	0	0	0.00116063	0	0.000531996	0.00346241	0	0	0	0	0.00227006	0.00139481	0.00373963	0	0	0	0	0	0.00193067	0	0	0.00272535	0	0	0	0	0	0	0	0	0
d__Bacteria;p__Bacteroidota;c__Bacteroidia;o__Bacteroidales;f__Bacteroidaceae;g__Prevotella;s__Prevotella multiformis	0	0	0	0	0	0	0	0	0	0	0	0	0	0	0	0	0	0	0	0	0	0	0	0	0	0	0	0	0	0	0	0	0	0	0	0	0.00140412	0	0	0	0	0	0	0	0	0	0	0	0
d__Bacteria;p__Firmicutes_D;c__Bacilli;o__RF39;f__UBA660;g__CAG-605;s__CAG-605 sp000433475	0	0	0	0	0	0	0	0	0	0	0	0	0	0	0	0	0	0	0	0	0	0	0	0	0	0	0	0	0	0	0	0	0	0	0	0	0	0	0	0	0	0	0	0	0	0	0	0	0
d__Bacteria;p__Bacteroidota;c__Bacteroidia;o__Bacteroidales;f__Bacteroidaceae;g__Prevotella;s__Prevotella shahii	0.00319169	0	0	0.000448397	0	0	0	0.00218043	0.00311264	0	0	0.00344726	0.00141506	0	0.000475867	0.00184644	0	0	0.000837521	0.000549073	0	0.00116212	0	0	0	0	0	0	0	0	0	0	0	0	0	0	0	0	0	0	0.00315358	0	0.00124015	0.00386049	0	0	0	0	0
d__Bacteria;p__Firmicutes_D;c__Bacilli;o__Mycoplasmatales;f__Metamycoplasmataceae;g__Metamycoplasma;s__Metamycoplasma salivarium	0	0	0	0	0	0	0	0	0	0	0	0	0	0	0	0	0	0	0	0	0	0.000249025	0	0	0.000453779	0.000336089	0	0	0	0	0	0	0	0	0	0	0	0	0	0	0	0	0	0	0	0	0	0	0
d__Bacteria;p__Firmicutes_A;c__Clostridia_258483;o__Lachnospirales;f__Lachnospiraceae;g__Roseburia;s__Roseburia inulinivorans	0	0	0	0	0	0	0	0	0	0	0	0	0	0	0	0	0	0	0	0	0	0	0	0	0	0	0	0	0	0	0	0	0	0.00974659	0	0.00487656	0	0	0	0	0	0	0	0	0	0	0	0	0
d__Bacteria;p__Actinobacteriota;c__Coriobacteriia;o__Coriobacteriales;f__Eggerthellaceae;g__Ellagibacter;s__Ellagibacter isourolithinifaciens	0	0	0	0	0	0	0	0	0	0	0	0	0	0	0	0	0	0	0	0	0	0	0	0	0	0	0	0	0	0	0	0	0	0	0	0	0	0	0	0	0	0	0	0	0	0	0	0	0
d__Bacteria;p__Bacteroidota;c__Bacteroidia;o__Bacteroidales;f__Bacteroidaceae;g__Phocaeicola_A_858004;s__Phocaeicola_A_858004 dorei	0	0	0	0	0	0	0	0	0	0	0	0	0	0	0	0	0	0	0	0	0	0	0	0	0	0	0	0	0	0	0	0	0	0.00441845	0	0.00304785	0	0.000701311	0	0	0	0	0	0	0	0	0	0	0
d__Bacteria;p__Firmicutes_D;c__Bacilli;o__Lactobacillales;f__Lactobacillaceae;g__Weissella_A_338544;s__Weissella_A_338544 cibaria	0	0	0	0	0	0	0	0	0	0	0	0	0	0	0	0	0	0	0	0	0	0	0	0	0	0	0	0	0	0	0	0	0	0	0	0	0	0	0	0	0	0	0	0	0	0	0	0	0
d__Bacteria;p__Firmicutes_A;c__Clostridia_258483;o__Oscillospirales;f__Ruminococcaceae;g__;s__	0	0	0	0	0	0	0	0	0	0	0	0	0	0	0	0	0	0	0	0	0	0	0	0	0	0	0	0	0	0	0	0	0	0	0	0	0	0	0	0	0	0	0	0	0	0	0	0	0
d__Bacteria;p__Firmicutes_D;c__Bacilli;o__Lactobacillales;f__Lactobacillaceae;g__Lactobacillus;s__Lactobacillus crispatus	0	0	0	0	0	0	0	0	0	0	0	0	0	0	0	0	0	0	0	0	0	0	0	0	0.00622326	0	0	0	0	0	0	0	0	0	0	0	0	0	0	0	0	0	0	0	0	0	0	0	0
d__Bacteria;p__Proteobacteria;c__Alphaproteobacteria;o__Caulobacterales;f__Caulobacteraceae;g__Brevundimonas;s__Brevundimonas nasdae_A_487979	0	0	0	0	0	0	0	0	0	0	0	0	0	0	0	0	0	0	0	0	0	0	0	0	0	0	0	0.000871992	0	0	0	0	0	0	0	0	0	0	0	0	0	0	0	0	0	0	0	0	0
d__Bacteria;p__Firmicutes_A;c__Clostridia_258483;o__Lachnospirales;f__Lachnospiraceae;g__Clostridium_Q_135853;s__Clostridium_Q_135853 saccharolyticum_A	0	0	0	0	0	0	0	0	0	0	0	0	0	0	0	0	0	0	0	0	0	0	0	0	0	0	0	0	0	0	0	0	0	0	0	0	0	0	0	0	0	0	0	0	0	0	0	0	0
d__Bacteria;p__Firmicutes_A;c__Clostridia_258483;o__Oscillospirales;f__Acutalibacteraceae;g__Hydrogeniiclostridium;s__Hydrogeniiclostridium mannosilyticum	0	0	0	0	0	0	0	0	0	0	0	0	0	0	0	0	0	0	0	0	0	0	0	0	0	0	0	0	0	0	0	0	0	0	0	0	0	0	0	0	0	0	0	0	0	0	0	0	0
d__Bacteria;p__Firmicutes_D;c__Bacilli;o__Lactobacillales;f__Aerococcaceae;g__Granulicatella;s__Granulicatella elegans	0	0	0	0	0	0	0.000875146	0	0	0	0	0	0	0	0	0	0	0	0	0	0	0	0.00220398	0	0	0	0	0	0	0	0	0	0	0	0	0	0	0	0	0	0.0227058	0.000867234	0	0.00339457	0	0	0	0.00101633	0
d__Bacteria;p__Firmicutes_A;c__Clostridia_258483;o__Oscillospirales;f__Acutalibacteraceae;g__Eubacterium_R;s__Eubacterium_R sp002371215	0	0	0	0	0	0	0	0	0	0	0	0	0	0	0	0	0	0	0	0	0	0	0	0	0	0	0	0	0	0	0	0	0	0	0	0	0	0	0	0	0	0	0	0	0	0	0	0	0
d__Bacteria;p__Bacteroidota;c__Bacteroidia;o__Bacteroidales;f__Coprobacteraceae;g__Coprobacter;s__Coprobacter secundus	0	0	0	0	0	0	0	0	0	0	0	0	0	0	0	0	0	0	0	0	0	0	0	0	0	0	0	0	0	0	0	0	0	0	0	0	0	0	0	0	0	0	0	0	0	0	0	0	0
d__Bacteria;p__Firmicutes_A;c__Clostridia_258483;o__Clostridiales;f__Clostridiaceae_222000;g__Clostridium_T;s__	0	0	0	0	0	0	0	0	0	0	0	0	0	0	0	0	0	0	0	0	0	0	0	0	0	0	0	0	0	0	0	0	0	0	0	0	0	0	0	0	0	0	0	0	0	0	0	0	0
d__Bacteria;p__Firmicutes_A;c__Clostridia_258483;o__Lachnospirales;f__Lachnospiraceae;g__AM51-8;s__AM51-8 sp003478275	0	0	0	0	0	0	0	0	0	0	0	0	0	0	0	0	0	0	0	0	0	0	0	0	0	0	0	0	0	0	0	0	0	0	0	0	0	0	0	0	0	0	0	0	0	0	0	0	0
d__Bacteria;p__Firmicutes_C;c__Negativicutes;o__Selenomonadales;f__Selenomonadaceae_42771;g__Mitsuokella;s__Mitsuokella sp000469545	0	0	0	0	0	0	0	0	0	0	0	0	0	0	0	0	0	0	0	0	0	0	0	0	0	0	0	0	0	0	0	0	0	0	0	0	0	0.000490918	0	0	0	0	0	0	0	0	0	0	0
d__Bacteria;p__Firmicutes_A;c__Clostridia_258483;o__Oscillospirales;f__Oscillospiraceae_88309;g__Vescimonas;s__Vescimonas coprocola	0	0	0	0	0	0	0	0	0	0	0	0	0	0	0	0	0	0	0	0	0	0	0	0	0	0	0	0	0	0	0	0	0	0.00597791	0	0	0	0	0	0	0	0	0	0	0	0	0	0	0
d__Bacteria;p__Firmicutes_D;c__Bacilli;o__ML615J-28;f__CAG-313;g__CAG-313;s__CAG-313 sp000433035	0	0	0	0	0	0	0	0	0	0	0	0	0	0	0	0	0	0	0	0	0	0	0	0	0	0	0	0	0	0	0	0	0	0	0	0	0	0	0	0	0	0	0	0	0	0	0	0	0
d__Bacteria;p__Proteobacteria;c__Alphaproteobacteria;o__Rhizobiales_A_504705;f__Beijerinckiaceae;g__Methylobacterium;s__Methylorubrum podarium	0.000375493	0	0	0	0.00116463	0	0	0	0	0	0	0	0	0	0.000271924	0	0.000360179	0	0	0	0.00286289	0	0.0132999	0.000211984	0.00213925	0.00336089	0	0.0556331	0	0.00712902	0	0.000706314	0	0.00727745	0	0.0119882	0	0.000771443	0.0010365	0.00100939	0	0	0	0	0	0	0	0	0
d__Bacteria;p__Actinobacteriota;c__Coriobacteriia;o__Coriobacteriales;f__Eggerthellaceae;g__CAG-1427;s__CAG-1427 sp900542265	0	0	0	0	0	0	0	0	0	0	0	0	0	0	0	0	0	0	0	0	0	0	0	0	0	0	0	0	0	0	0	0	0	0	0	0	0	0	0	0	0	0	0	0	0	0	0	0	0
d__Bacteria;p__Patescibacteria;c__Saccharimonadia;o__Saccharimonadales;f__Nanoperiomorbaceae;g__Nanoperiomorbus;s__	0	0.00178651	0.00429923	0	0	0	0	0	0	0	0	0.00308053	0	0	0	0	0	0	0	0	0	0	0.000531996	0	0	0	0	0.00279037	0.000469667	0.00457187	0.0225546	0.00367284	0.00541746	0	0	0	0.00535323	0.00645207	0.002073	0	0	0	0	0	0	0	0	0	0.000490333
d__Bacteria;p__Firmicutes_A;c__Clostridia_258483;o__Lachnospirales;f__Lachnospiraceae;g__Anaerobutyricum;s__Anaerobutyricum faecale	0	0	0	0	0	0	0	0	0	0	0	0	0	0	0	0	0	0	0	0	0	0	0	0	0	0	0	0	0	0	0	0	0	0	0	0	0	0	0	0	0	0	0	0	0	0	0	0	0
d__Bacteria;p__Firmicutes_A;c__Clostridia_258483;o__Lachnospirales;f__Lachnospiraceae;g__Stomatobaculum;s__Stomatobaculum longum	0	0.0068483	0	0.00538076	0	0.00440123	0.00306301	0.00913055	0.00109363	0	0	0	0.00141506	0	0	0	0	0.0019013	0.000761383	0.00109815	0.000619003	0	0	0	0	0	0.0154537	0	0.00195695	0	0	0.00254273	0	0	0	0	0	0.00497931	0.00177686	0	0	0.0190792	0.00408521	0	0.00762782	0.00357659	0.00555521	0.00108408	0.00714486
d__Bacteria;p__Bacteroidota;c__Bacteroidia;o__Flavobacteriales_877923;f__Flavobacteriaceae;g__Capnocytophaga_820690;s__Capnocytophaga sp000466425	0	0	0	0	0	0	0	0	0	0	0	0	0	0	0	0	0	0	0	0	0	0	0	0.00049463	0	0	0	0	0	0	0	0	0	0	0	0	0	0.000981836	0	0	0	0	0	0	0	0	0	0	0
d__Bacteria;p__Actinobacteriota;c__Actinomycetia;o__Actinomycetales;f__Bifidobacteriaceae;g__Scardovia;s__Scardovia wiggsiae	0	0.0031264	0	0	0.00249563	0	0	0.000476969	0	0	0	0	0	0	0	0	0.00677136	0	0	0	0.00193439	0	0	0	0.0892001	0	0	0	0	0.0029446	0	0	0	0	0	0	0	0	0.00473828	0.00100939	0	0	0	0	0.00075591	0	0	0	0
d__Bacteria;p__Bacteroidota;c__Bacteroidia;o__Bacteroidales;f__Bacteroidaceae;g__Bacteroides_H;s__Prevotella heparinolytica	0	0	0	0	0	0	0	0	0	0	0	0	0	0	0	0	0	0	0	0	0	0	0	0	0	0	0	0	0	0	0	0	0.00239006	0	0	0	0	0	0	0	0	0	0	0	0	0	0	0	0
d__Bacteria;p__Firmicutes_A;c__Clostridia_258483;o__Oscillospirales;f__Ruminococcaceae;g__Marseille-P2935;s__	0	0	0	0	0	0	0	0	0	0	0	0	0	0	0	0	0	0	0	0	0	0	0	0	0	0	0	0	0	0	0	0	0	0	0	0	0	0	0	0	0	0	0	0	0	0	0	0	0
d__Bacteria;p__Proteobacteria;c__Alphaproteobacteria;o__Sphingomonadales;f__Sphingomonadaceae;g__Sphingomonas_L_486704;s__Sphingomonas_L_486704 pseudosanguinis	0	0	0	0	0	0	0	0	0	0	0	0	0	0	0	0	0	0	0	0	0.00185701	0	0	0	0	0	0.000152253	0	0	0	0	0	0	0	0	0	0	0	0	0	0	0	0	0	0	0	0	0	0
d__Bacteria;p__Proteobacteria;c__Gammaproteobacteria;o__Pseudomonadales_660879;f__Moraxellaceae;g__Acinetobacter;s__Acinetobacter lactucae	0	0	0	0	0	0	0	0	0	0	0	0	0	0	0	0	0.000144071	0	0	0	0	0	0.000455996	0	0	0	0	0.00191838	0	0.000232468	0	0	0	0	0	0	0	0	0	0	0	0	0	0	0	0	0	0	0
d__Bacteria;p__Firmicutes_A;c__Clostridia_258483;o__Oscillospirales;f__Ruminococcaceae;g__QAMM01;s__	0	0	0	0	0	0	0	0	0	0	0	0	0	0	0	0	0	0	0	0	0	0	0	0	0	0	0	0	0	0	0	0	0	0	0	0	0	0	0	0	0	0	0	0	0	0	0	0	0
d__Bacteria;p__Firmicutes_A;c__Clostridia_258483;o__Lachnospirales;f__Lachnospiraceae;g__Blautia_A_141781;s__Blautia_A_141781 hydrogenotrophica	0	0	0	0	0	0	0	0	0	0	0	0	0	0	0	0	0	0	0	0	0	0	0	0	0	0	0	0	0	0	0	0	0	0	0	0	0	0	0	0	0	0	0	0	0	0	0	0	0
d__Bacteria;p__Firmicutes_A;c__Clostridia_258483;o__Lachnospirales;f__Lachnospiraceae;g__Lachnospira;s__	0	0	0	0	0	0	0	0	0	0	0	0	0	0	0	0	0	0	0	0	0	0	0	0	0	0	0	0	0	0	0	0	0	0	0	0	0	0	0	0	0	0	0	0	0	0	0	0	0
d__Bacteria;p__Firmicutes_D;c__Bacilli;o__Bacillales_G_286828;f__Fictibacillaceae;g__Fictibacillus_C;s__Fictibacillus_C phosphorivorans_A_286757	0.00206521	0	0.00120378	0	0.0088179	0	0	0	0	0	0	0	0	0	0	0	0	0	0	0	0.00541628	0	0.0243198	0	0.00466744	0.00893997	0.000761267	0.0868504	0.000391389	0.00953119	0.000934907	0.00282526	0	0.0185835	0.00149972	0.0297673	0.00078982	0.00245459	0.00199896	0	0	0	0	0	0	0	0	0	0
d__Bacteria;p__Bacteroidota;c__Bacteroidia;o__Bacteroidales;f__Muribaculaceae;g__CAG-485;s__CAG-485 sp002493045	0	0	0	0	0	0	0	0	0	0	0	0	0	0	0	0	0	0	0	0	0	0	0	0	0	0	0	0	0	0	0	0	0	0	0	0	0	0	0	0	0	0	0	0	0	0	0	0	0
d__Bacteria;p__Bacteroidota;c__Bacteroidia;o__Bacteroidales;f__Bacteroidaceae;g__Prevotella;s__Prevotella bivia	0	0	0	0	0	0	0	0	0	0	0	0	0	0	0	0	0	0	0	0	0	0	0	0	0	0	0	0	0	0	0	0	0	0	0	0	0	0	0	0	0	0	0	0	0	0	0	0	0
d__Bacteria;p__Proteobacteria;c__Gammaproteobacteria;o__Enterobacterales_A_737866;f__Enterobacteriaceae_A;g__Escherichia_710834;s__	0	0	0	0	0	0	0	0	0	0	0	0	0	0	0	0	0	0	0	0	0	0	0	0	0	0	0	0	0	0	0	0	0	0	0	0	0	0	0	0	0	0	0	0	0	0	0	0	0
d__Bacteria;p__Firmicutes_A;c__Clostridia_258483;o__Oscillospirales;f__Acutalibacteraceae;g__Solibaculum;s__	0	0	0	0	0	0	0	0	0	0	0	0	0	0	0	0	0	0	0	0	0	0	0	0	0	0	0	0	0	0	0	0	0	0	0	0	0	0	0	0	0	0	0	0	0	0	0	0	0
d__Bacteria;p__Firmicutes_A;c__Clostridia_258483;o__Eubacteriales_258471;f__Eubacteriaceae_258449;g__Eubacterium_O_258270;s__Eubacterium_O_258270 callanderi	0	0	0	0	0	0	0	0	0	0	0	0	0	0	0	0	0	0	0	0	0	0	0	0	0	0	0	0	0	0	0	0	0	0	0	0	0	0	0	0	0	0	0	0	0	0	0	0	0
d__Bacteria;p__Firmicutes_D;c__Bacilli;o__Erysipelotrichales;f__Erysipelotrichaceae;g__UBA636;s__UBA636 sp900546285	0	0	0	0	0	0	0	0	0	0	0	0	0	0	0	0	0	0	0	0	0	0	0	0	0	0	0	0	0	0	0	0	0	0	0	0	0	0	0	0	0	0	0	0	0	0	0	0	0
d__Bacteria;p__Spirochaetota;c__Spirochaetia;o__Treponematales;f__Treponemataceae;g__Treponema_C;s__Treponema_C lecithinolyticum	0	0	0	0	0	0	0	0	0	0	0	0.000806807	0	0	0	0	0	0	0	0	0	0.000498049	0	0	0	0	0	0	0	0	0	0	0	0	0	0	0	0	0	0	0	0	0	0	0	0	0	0	0
d__Bacteria;p__Bacteroidota;c__Bacteroidia;o__Bacteroidales;f__Porphyromonadaceae;g__Porphyromonas_A_859423;s__Porphyromonas_A_859423 catoniae	0	0	0	0	0	0	0	0	0	0	0	0	0	0	0	0	0	0	0	0	0	0.000581058	0	0.00190786	0	0	0	0	0	0	0	0	0	0	0	0	0	0	0	0	0.00107222	0	0	0.000532481	0	0	0	0	0
d__Bacteria;p__Patescibacteria;c__JAEDAM01;o__BD1-5;f__UBA2023;g__GN02-873;s__GN02-873 sp003260345	0	0	0	0	0	0	0	0	0	0	0	0	0	0	0	0	0	0	0	0	0	0	0	0	0	0	0	0	0	0	0	0	0.000796686	0.000389864	0	0	0	0.000280525	0	0	0	0	0	0	0	0	0	0	0
d__Bacteria;p__Firmicutes_D;c__Bacilli;o__Lactobacillales;f__Streptococcaceae;g__Streptococcus;s__Streptococcus agalactiae	0	0	0	0	0	0	0	0	0	0	0	0	0	0	0	0	0	0	0	0	0	0	0	0	0	0	0	0	0	0	0	0	0	0	0	0	0	0	0	0	0	0	0	0	0	0	0	0	0
d__Bacteria;p__Bacteroidota;c__Bacteroidia;o__Bacteroidales;f__Tannerellaceae;g__Parabacteroides_B_862066;s__Parabacteroides_B_862066 johnsonii	0	0	0	0	0	0	0	0	0	0	0	0	0	0	0	0	0	0	0	0	0	0	0	0	0	0	0	0	0	0	0	0	0	0	0	0	0	0	0	0	0	0	0	0	0	0	0	0	0
d__Bacteria;p__Firmicutes_A;c__Clostridia_258483;o__Peptostreptococcales;f__Anaerovoracaceae;g__Eubacterium_B;s__Eubacterium_B infirmum	0	0	0	0	0	0	0	0	0	0	0	0	0	0	0	0	0	0	0	0	0.00216651	0	0	0	0.00285233	0	0	0	0	0.00464936	0.0022204	0	0	0	0	0	0	0	0	0	0	0	0	0	0	0	0	0	0
d__Bacteria;p__Firmicutes_D;c__Bacilli;o__Bacillales_B_306089;f__Bacillaceae_H_294103;g__Metabacillus_B_289979;s__	0	0	0	0	0	0	0	0	0	0	0	0	0	0	0	0	0	0	0	0	0	0	0	0	0	0	0	0.00627834	0	0	0	0	0	0	0	0	0	0	0	0	0	0	0	0	0	0	0	0	0
d__Bacteria;p__Firmicutes_A;c__Clostridia_258483;o__Lachnospirales;f__Lachnospiraceae;g__Roseburia;s__Roseburia intestinalis	0	0	0	0	0	0	0	0	0	0	0	0	0	0	0	0	0	0	0	0	0	0	0	0	0	0	0	0	0	0	0	0	0	0	0	0	0	0	0	0	0	0	0	0	0	0	0	0	0
d__Bacteria;p__Firmicutes_A;c__Clostridia_258483;o__Oscillospirales;f__CAG-382;g__SFLA01;s__	0	0	0	0	0	0	0	0	0	0	0	0	0	0	0	0	0	0	0	0	0	0	0	0	0	0	0	0	0	0	0	0	0	0	0	0	0	0	0	0	0	0	0	0	0	0	0	0	0
d__Bacteria;p__Fusobacteriota;c__Fusobacteriia;o__Fusobacteriales_993521;f__Fusobacteriaceae_993521;g__Fusobacterium_C;s__Fusobacterium_C simiae	0	0.00163764	0	0	0.000166376	0	0	0	0	0.0038106	0	0.000513422	0	0	0	0	0	0	0	0	0	0	0	0	0	0	0.00235993	0	0	0	0	0	7.96686e-05	0	0	0	0	0	0	0	0	0	0	0	0	0	0	0	0
d__Bacteria;p__Firmicutes_A;c__Clostridia_258483;o__Lachnospirales;f__Lachnospiraceae;g__Lachnoanaerobaculum;s__Lachnoanaerobaculum umeaense	0	0	0	0	0	0	0	0	0	0	0	0	0	0	0	0	0	0	0	0	0	0	0	0	0	0	0	0	0	0	0	0	0	0	0	0	0	0	0	0	0	0	0	0	0	0	0	0	0
d__Bacteria;p__Firmicutes_D;c__Bacilli;o__Lactobacillales;f__Streptococcaceae;g__Streptococcus;s__Streptococcus constellatus	0	0	0.00421324	0	0	0	0	0	0	0	0	0.00344726	0	0.00213591	0	0	0	0	0.000761383	0	0.00116063	0.00564456	0	0.00204918	0.00181512	0.00470525	0	0	0.00563601	0.0387447	0.00560944	0.00155389	0	0	0	0.00355583	0	0	0	0	0	0	0	0.00126464	0	0	0	0	0.00175119
d__Bacteria;p__Actinobacteriota;c__Coriobacteriia;o__Coriobacteriales;f__Atopobiaceae;g__Lancefieldella;s__Lancefieldella rimae	0	0	0	0	0	0	0	0	0	0	0	0	0	0	0	0	0	0	0	0	0	0	0	0	0.00200959	0	0.00182704	0	0	0	0	0.00374347	0.00215105	0	0.00584103	0	0.00895129	0.00434813	0	0.00413849	0	0	0	0	0	0	0	0	0
d__Bacteria;p__Firmicutes_D;c__Bacilli;o__Lactobacillales;f__Enterococcaceae;g__Enterococcus_B;s__Enterococcus_B xinjiangensis	0	0	0	0	0	0	0	0	0	0	0	0	0	0	0	0	0	0	0	0	0	0	0	0	0	0	0	0	0	0	0	0	0	0	0	0	0	0	0	0	0	0	0	0	0	0	0	0	0
d__Bacteria;p__Firmicutes_A;c__Clostridia_258483;o__Tissierellales;f__Peptoniphilaceae;g__Parvimonas;s__Parvimonas parva	0	0	0	0	0	0	0	0	0	0	0	0	0	0	0	0	0	0	0	0	0	0	0	0	0	0	0	0	0	0	0	0	0	0	0	0	0	0	0	0	0	0	0	0	0	0	0	0	0
d__Bacteria;p__Actinobacteriota;c__Coriobacteriia;o__Coriobacteriales;f__Atopobiaceae;g__Olsenella_H_404968;s__Olsenella_H_404968 faecalis	0	0	0	0	0	0	0	0	0	0	0	0	0	0	0	0	0	0	0	0	0	0	0	0	0	0	0	0	0	0	0	0	0	0	0	0	0	0	0	0	0	0	0	0	0	0	0	0	0
d__Bacteria;p__Firmicutes_D;c__Bacilli;o__Lactobacillales;f__Lactobacillaceae;g__Leuconostoc_B;s__Leuconostoc_B citreum_338194	0	0	0	0	0	0	0	0	0	0	0	0	0	0	0	0	0	0	0	0	0	0	0	0	0	0	0	0	0	0	0	0	0	0	0	0	0	0	0	0	0	0	0	0	0	0	0	0	0
d__Bacteria;p__Campylobacterota;c__Campylobacteria;o__Campylobacterales;f__Campylobacteraceae;g__Campylobacter_A;s__	0	0	0.000257954	0	0	0	0.00189615	0.0017716	0.00201901	0	0.00401636	0.00242042	0.00141506	0.00371806	0.000339905	0	0	0	0.007157	0.000686342	0.00085113	0.00149415	0	0	0	0	0	0.00226718	0	0	0	0	0	0	0	0.00142233	0	0.00596115	0.00185089	0	0.000883002	0.00110375	0	0	0.00487905	0	0	0	0.00105071
d__Bacteria;p__Firmicutes_A;c__Clostridia_258483;o__Lachnospirales;f__Lachnospiraceae;g__Catenibacillus;s__Catenibacillus scindens	0	0	0	0	0	0	0	0	0	0	0	0	0	0	0	0	0	0	0	0	0	0	0	0	0	0	0	0	0	0	0	0	0	0	0	0	0	0	0	0	0	0	0	0	0	0	0	0	0
d__Bacteria;p__Verrucomicrobiota;c__Verrucomicrobiae;o__Verrucomicrobiales;f__Akkermansiaceae;g__Akkermansia;s__Akkermansia sp001580195	0	0	0	0	0	0	0	0	0	0	0	0	0	0	0	0	0	0	0	0	0	0	0	0	0	0	0	0	0	0	0	0	0	0	0	0	0	0	0	0	0	0	0	0	0	0	0	0	0
d__Bacteria;p__Firmicutes_D;c__Bacilli;o__RF39;f__UBA660;g__CAG-914;s__CAG-914 sp000437895	0	0	0	0	0	0	0	0	0	0	0	0	0	0	0	0	0	0	0	0	0	0	0	0	0	0	0	0	0	0	0	0	0	0	0	0	0	0	0	0	0	0	0	0	0	0	0	0	0
d__Bacteria;p__Firmicutes_A;c__Clostridia_258483;o__Oscillospirales;f__Acutalibacteraceae;g__Pseudoruminococcus_A;s__	0	0	0	0	0	0	0	0	0	0	0	0	0	0	0	0	0	0	0	0	0	0	0	0	0	0	0	0	0	0	0	0	0	0	0	0	0	0	0	0	0	0	0	0	0	0	0	0	0
d__Bacteria;p__Firmicutes_A;c__Clostridia_258483;o__Tissierellales;f__Peptoniphilaceae;g__Peptoniphilus_A;s__Peptoniphilus_A senegalensis	0	0	0	0	0	0	0	0	0	0	0	0	0	0	0	0	0	0	0	0	0	0	0	0	0	0	0	0	0	0	0	0	0	0	0	0	0	0	0	0	0	0	0	0	0	0	0	0	0
d__Bacteria;p__Patescibacteria;c__JAEDAM01;o__Absconditabacterales;f__X112;g__HOT-345;s__HOT-345 sp003260355	0	0	0	0.000672595	0	0	0	0.000340692	0	0.000567537	0	0	0	0	0	0.00600092	0	0	0	0	0.00085113	0	0	0.00268513	0.000194477	0	0	0	0.00438356	0.0014723	0	0	0.0100382	0.00116959	0	0	0.00175516	0	0	0	0	0	0	0.0124468	0	0	0	0	0
d__Bacteria;p__Proteobacteria;c__Alphaproteobacteria;o__Rhizobiales_A_501396;f__Rhizobiaceae_A_499470;g__Phyllobacterium_498581;s__Phyllobacterium brassicacearum	0	0	0	0	0	0	0	0	0	0	0	0	0	0	0	0	0	0	0	0	0	0	0	0	0	0	0	0	0	0	0	0	0.000717017	0.00324886	0	0	0	0	0	0	0	0	0	0	0	0	0	0	0
d__Bacteria;p__Proteobacteria;c__Gammaproteobacteria;o__Cardiobacteriales;f__Cardiobacteriaceae;g__Cardiobacterium;s__Cardiobacterium valvarum	0	0	0	0	0	0	0	0	0	0	0	0.00234707	0	0	0	0	0	0	0	0	0	0	0	0	0	0	0	0	0	0	0	0	0	0	0	0	0	0	0	0	0	0	0	0	0	0	0	0	0
d__Bacteria;p__Firmicutes_D;c__Bacilli;o__Erysipelotrichales;f__Erysipelotrichaceae;g__Bulleidia;s__Bulleidia extructa	0	0	0	0	0	0	0	0	0	0	0	0	0	0	0	0	0	0	0	0	0.00147013	0.000996099	0	0	0	0.000537743	0	0	0	0.000697404	0.00116863	0.000776946	0	0	0	0	0	0	0	0	0	0	0	0	0	0	0	0	0
d__Bacteria;p__Proteobacteria;c__Alphaproteobacteria;o__Rhizobiales_A_504705;f__Beijerinckiaceae;g__Methylobacterium;s__Methylobacterium aquaticum	0	0	0	0	0	0	0	0	0	0	0	0	0	0	0	0	0	0	0	0	0	0	0.00136799	0	0	0	0	0.00540635	0	0	0	0	0	0	0	0.00121914	0	0	0	0	0	0	0	0	0	0	0	0	0
d__Bacteria;p__Firmicutes_D;c__Bacilli;o__Erysipelotrichales;f__Erysipelotrichaceae;g__Faecalitalea;s__Faecalitalea cylindroides	0	0	0	0	0	0	0	0	0	0	0	0	0	0	0	0	0	0	0	0	0	0	0	0	0	0	0	0	0	0	0	0	0	0	0	0	0	0	0	0	0	0	0	0	0	0	0	0	0
d__Bacteria;p__Actinobacteriota;c__Coriobacteriia;o__Coriobacteriales;f__Atopobiaceae;g__Lancefieldella;s__Lancefieldella sp000411555	0	0	0	0	0.00964978	0	0	0	0	0	0	0	0	0	0	0	0	0	0	0	0	0	0	0	0.00453779	0.00793171	0	0	0	0	0	0	0	0	0	0	0	0	0.00229511	0	0	0	0	0	0	0	0	0	0
d__Bacteria;p__Firmicutes_D;c__Bacilli;o__Erysipelotrichales;f__Coprobacillaceae;g__Eggerthia;s__Eggerthia catenaformis	0	0	0	0	0	0	0	0	0	0	0	0	0	0	0	0	0	0	0	0	0	0	0	0	0	0.00120992	0	0	0.000469667	0	0	0	0	0	0	0	0	0	0	0	0	0	0	0	0	0	0	0	0
d__Bacteria;p__Actinobacteriota;c__Actinomycetia;o__Actinomycetales;f__Bifidobacteriaceae;g__Bifidobacterium_388775;s__Bifidobacterium bifidum	0	0	0	0	0	0	0	0	0	0	0	0	0	0	0	0	0	0	0	0	0	0	0	0	0	0	0	0	0	0	0	0	0	0	0	0	0	0	0	0	0	0	0	0	0	0	0	0	0
d__Bacteria;p__Firmicutes_A;c__Clostridia_258483;o__Oscillospirales;f__Oscillospiraceae_88309;g__WQUU01;s__WQUU01 sp009781925	0	0	0	0	0	0	0	0	0	0	0	0	0	0	0	0	0	0	0	0	0	0	0	0	0	0	0	0	0	0	0	0	0	0	0	0	0	0	0	0	0	0	0	0	0	0	0	0	0
d__Bacteria;p__Bacteroidota;c__Bacteroidia;o__Bacteroidales;f__Bacteroidaceae;g__Prevotella;s__Prevotella sp003447235	0	0	0	0	0	0	0	0	0	0	0	0	0	0	0	0	0	0	0	0	0	0	0	0	0	0	0	0	0	0	0	0	0	0.00129955	0	0	0	0	0	0	0	0	0	0	0	0	0	0	0
d__Bacteria;p__Firmicutes_D;c__Bacilli;o__Lactobacillales;f__Streptococcaceae;g__Streptococcus;s__Streptococcus oralis_E_351036	0	0	0	0	0	0	0	0	0	0	0	0	0	0	0	0	0	0	0	0	0	0	0	0.0158988	0	0	0	0	0	0	0	0	0	0	0	0	0.0299254	0	0	0	0	0	0	0	0	0	0	0	0
d__Bacteria;p__Firmicutes_A;c__Clostridia_258483;o__Peptostreptococcales;f__Anaerovoracaceae;g__Hornefia;s__Hornefia nodata	0	0	0.000257954	0	0	0	0	0	0	0	0	0	0	0	0	0	0	0	0	0	0.00402352	0.00124512	0	0.0121538	0	0.0086711	0	0.00610394	0.00727984	0.00743898	0.0723384	0.00268399	0.013703	0.00129955	0.00157866	0.0228589	0	0.000841574	0.00651514	0	0	0	0	0	0	0	0	0	0
d__Bacteria;p__Firmicutes_A;c__Clostridia_258483;o__Oscillospirales;f__Ruminococcaceae;g__Ruthenibacterium;s__	0	0	0	0	0	0	0	0	0	0	0	0	0	0	0	0	0	0	0	0	0	0	0	0	0	0	0	0	0	0	0	0	0	0	0	0	0	0	0	0	0	0	0	0	0	0	0	0	0
d__Bacteria;p__Fusobacteriota;c__Fusobacteriia;o__Fusobacteriales_993777;f__Leptotrichiaceae;g__Pseudoleptotrichia;s__Pseudoleptotrichia goodfellowii	0	0	0	0	0	0	0	0	0	0	0	0	0	0	0	0	0	0	0	0	0	0	0	0.000918598	0	0	0	0	0	0	0	0	0	0	0	0	0.00149188	0	0	0	0	0	0	0	0	0	0	0.00155837	0
d__Bacteria;p__Actinobacteriota;c__Coriobacteriia;o__Coriobacteriales;f__Atopobiaceae;g__Olsenella_F;s__Olsenella_F profusa	0	0	0	0	0	0	0	0	0	0	0	0	0	0	0	0	0	0	0	0	0	0	0	0	0.00551018	0	0	0	0	0	0	0	0	0	0	0	0	0	0	0	0	0	0	0	0	0	0	0	0
d__Bacteria;p__Firmicutes_A;c__Clostridia_258483;o__Peptostreptococcales;f__Anaerovoracaceae;g__Eubacterium_N;s__Eubacterium_N saphenum	0	0	0	0	0	0	0	0	0	0	0	0	0	0.000395538	0	0.00030774	0	0	0	0	0.0103683	0.00473147	0	0.00423968	0	0.0151912	0	0.0109871	0.00939335	0.0573421	0.0387986	0.011301	0.0327438	0.00103964	0.00126293	0.0436859	0	0	0	0.0013122	0	0	0	0	0	0	0	0	0.000210143
d__Bacteria;p__Firmicutes_A;c__Clostridia_258483;o__Peptostreptococcales;f__Anaerovoracaceae;g__VUNA01;s__	0	0	0	0	0	0	0	0	0	0	0	0	0	0	0	0	0	0	0	0	0	0	0	0	0	0	0	0	0	0	0	0	0	0	0	0	0	0	0	0	0	0	0	0	0	0	0	0	0
d__Bacteria;p__Actinobacteriota;c__Actinomycetia;o__Actinomycetales;f__Actinomycetaceae;g__Pauljensenia;s__Pauljensenia odontolytica_A	0	0	0.00636285	0	0	0	0	0	0	0	0.00467358	0	0.0073326	0	0.00978926	0.00423142	0	0.0041483	0	0	0	0	0.00197598	0	0	0	0	0	0	0	0	0	0	0	0.00520957	0	0	0	0	0	0.00214443	0	0.00882696	0.00266241	0.00206157	0	0	0	0
d__Bacteria;p__Bacteroidota;c__Bacteroidia;o__Bacteroidales;f__Bacteroidaceae;g__Prevotella;s__Prevotella salivae	0.00100131	0.0153342	0.00197764	0.0112847	0	0.0132037	0.00386523	0.00361134	0.00302852	0.00154046	0.00131444	0.00220038	0.0036663	0.00134483	0.00469069	0.00323127	0	0.00458042	0.00365464	0.00343171	0.00162488	0	0	0	0	0	0.00205542	0.0151727	0	0	0	0.00148326	0	0	0	0	0	0.00238446	0.00148071	0	0	0.0286976	0.00401226	0	0.00233645	0.00337025	0.00280881	0.0107731	0.0184926
[truncated: 111 more columns]
